# Supplementary material for: Effects of variety, year of cultivation and sulphur supply on the accumulation of free asparagine in the grain of commercial wheat varieties
Source: Food Chem. 2018 Jan 15;239:304–13. doi: 10.1016/j.foodchem.2017.06.113 (PMC5611764; doi:10.1016/j.foodchem.2017.06.113)
Supplement: Supplementary data [file mmc1.xlsx]

## Sheet: Title page
Supplementary File S1
Effects of variety, year of cultivation and sulphur supply on the accumulation of free asparagine in the grain of commercial wheat varieties
Tanya Y. Curtis1, Stephen J. Powers2, Ruiyun Wang1,3 and Nigel G. Halford1*
1Plant Science Department, Rothamsted Research, Harpenden, Hertfordshire AL5 2JQ, United Kingdom
2Computational and Systems Biology Department, Rothamsted Research, Harpenden, Hertfordshire AL5 2JQ, United Kingdom
3Agronomy College, Shanxi Agricultural University, and Key Laboratory of Crop Gene Resources and Germplasm Enhancement on Loess Plateau,
Ministry of Agriculture, Shanxi Key Laboratory of Genetic Resources and Genetic Improvement of Minor Crops,
Institute of Crop Germplasms Resources of Shanxi Academy of Agricultural Sciences,
Taiyuan City, Shanxi Province 030031, People’s Republic of China
* Author to whom correspondence should be addressed (Fax. +44 1582 938010, E-mail nigel.halford@rothamsted.ac.uk).

## Sheet: 2011-2012 data
plot_number	Block	MainPlot	SplitPlot	TechRep	Type	Variety	Treatment	Alanine	Glycine	Valine	Leucine	Isoleucine	Threonine	Serine	Proline	Asparagine	Asprtic acid	Methionine	Glutamine	Glutamic acid	Phenylalanine	Ornithine	Lysine	Histidine	Tyrosine	Tryptophan	Cysteine
1	1	1	1	1	BreadG1	Spark	S+	0.824	0.302	0.176	0.076	0.008	0.138	0.228	0.242	2.062	3.61	0.016	0.266	1.504	0.054	0.008	0.048	0.042	0.036	0.55	0.42
1	1	1	1	2	BreadG1	Spark	S+	0.85	0.302	0.164	0.086	0.008	0.14	0.21	0.27	1.976	3.25	0.01	0.316	1.268	0.072	0.006	0.044	0.026	0.034	0.488	0.418
2	1	1	2	1	BreadG1	Shamrock	S+	1.092	0.354	0.236	0.168	0.092	0.17	0.38	0.822	1.834	4.304	0.02	0.462	2.022	0.12	0.008	0.064	0.042	0.064	0.548	0.42
2	1	1	2	2	BreadG1	Shamrock	S+	0.984	0.334	0.158	0.086	0.012	0.142	0.336	0.486	1.83	4.964	0.026	0.468	2.046	0.08	0.012	0.048	0.038	0.044	0.608	0.42
3	1	1	3	1	BiscuitG3	Robigus	S+	1.062	0.36	0.196	0.1	0.012	0.14	0.25	0.624	1.264	3.564	0.018	0.434	1.698	0.09	0.01	0.046	0.044	0.054	0.476	0.418
3	1	1	3	2	BiscuitG3	Robigus	S+	1.188	0.388	0.228	0.116	0.016	0.17	0.44	0.86	1.556	4.314	0.018	0.37	1.786	0.084	0.008	0.058	0.036	0.066	0.566	0.418
4	1	1	4	1	HardG4	Santiago	S+	0.976	0.316	0.15	0.086	0.006	0.142	0.226	0.448	1.586	4.904	0.008	0.444	2.1	0.074	0.008	0.046	0.038	0.058	0.58	0.418
4	1	1	4	2	HardG4	Santiago	S+	1.014	0.318	0.172	0.094	0.008	0.116	0.264	0.5	1.64	5.326	0.016	0.426	2.036	0.082	0.01	0.054	0.056	0.062	0.638	0.418
5	1	1	5	1	BreadG1	Malacca	S+	1.088	0.328	0.206	0.118	0.01	0.154	0.304	0.542	1.666	6.176	0.012	0.446	2.282	0.102	0.012	0.05	0.044	0.062	0.586	0.418
5	1	1	5	2	BreadG1	Malacca	S+	1.094	0.36	0.22	0.108	0.006	0.156	0.304	0.538	1.844	6.52	0.016	0.498	2.108	0.092	0.01	0.048	0.05	0.054	0.548	0.42
6	1	1	6	1	BiscuitG3	Tuxedo	S+	0.988	0.384	0.214	0.112	0.014	0.138	0.238	0.556	1.654	6.24	0.01	0.378	1.628	0.09	0.012	0.046	0.054	0.072	0.53	0.42
6	1	1	6	2	BiscuitG3	Tuxedo	S+	1.06	0.358	0.202	0.098	0.058	0.152	0.278	0.518	1.624	6.132	0.01	0.368	1.856	0.08	0.016	0.052	0.056	0.068	0.55	0.418
7	1	1	7	1	BiscuitG3	Invicta	S+	1.014	0.398	0.216	0.14	0.012	0.166	0.294	0.616	1.572	4.798	0.01	0.422	2.022	0.084	0.016	0.064	0.048	0.08	0.496	0.418
7	1	1	7	2	BiscuitG3	Invicta	S+	1.226	0.404	0.178	0.12	0.012	0.14	0.326	0.604	1.68	5.258	0.018	0.42	1.888	0.08	0.008	0.056	0.03	0.08	0.51	0.42
8	1	1	8	1	BreadG1	Avalon	S+	0.986	0.316	0.184	0.09	0.008	0.146	0.236	0.574	2.118	3.748	0.014	0.386	1.594	0.11	0.01	0.048	0.068	0.054	0.704	0.42
8	1	1	8	2	BreadG1	Avalon	S+	1.02	0.356	0.194	0.096	0.062	0.126	0.246	0.572	2.268	3.684	0.014	0.262	1.414	0.08	0.01	0.042	0.036	0.052	0.722	0.418
9	1	1	9	1	BreadG2	Cadenza	S+	1.02	0.302	0.18	0.114	0.01	0.124	0.314	0.492	2.072	3.528	0.012	0.28	1.82	0.094	0.006	0.038	0.034	0.046	0.648	0.418
9	1	1	9	2	BreadG2	Cadenza	S+	1.08	0.314	0.196	0.11	0.01	0.154	0.378	0.592	2.076	3.496	0.008	0.28	2.222	0.08	0.006	0.06	0.022	0.052	0.688	0.422
10	1	1	10	1	BreadG1	Solstice	S+	0.978	0.294	0.184	0.098	0.01	0.142	0.27	0.354	1.768	4.788	0.008	0.338	1.844	0.072	0.016	0.064	0.056	0.05	0.406	0.418
10	1	1	10	2	BreadG1	Solstice	S+	0.94	0.26	0.17	0.086	0.008	0.126	0.256	0.332	1.828	4.87	0.014	0.366	1.744	0.066	0	0.052	0.036	0.044	0.386	0.42
11	1	1	11	1	BiscuitG3	Warrior	S+	1.368	0.376	0.226	0.11	0.012	0.198	0.336	0.632	1.966	5.104	0.018	0.544	2.756	0.084	0.012	0.062	0.054	0.05	0.51	0.42
11	1	1	11	2	BiscuitG3	Warrior	S+	1.224	0.4	0.194	0.092	0.01	0.146	0.246	0.536	1.81	4.144	0.014	0.386	2.226	0.068	0.01	0.048	0.02	0.042	0.444	0.418
12	1	1	12	1	BreadG2	Shango	S+	0.98	0.33	0.184	0.096	0.054	0.156	0.262	0.354	1.89	5.374	0.088	0.296	1.53	0.096	0.01	0.052	0.02	0.058	0.46	0.42
12	1	1	12	2	BreadG2	Shango	S+	0.932	0.326	0.15	0.094	0.008	0.112	0.28	0.294	1.666	5.07	0.004	0.386	1.502	0.072	0.006	0.04	0.03	0.046	0.4	0.42
13	1	1	13	1	BiscuitG3	Scout	S+	1.23	0.38	0.21	0.128	0.014	0.15	0.296	0.582	2.208	6.162	0.008	0.398	1.786	0.106	0.006	0.076	0.03	0.064	0.584	0.418
13	1	1	13	2	BiscuitG3	Scout	S+	1.34	0.38	0.22	0.13	0.01	0.158	0.368	0.7	2.108	5.452	0.012	0.396	2.146	0.106	0.012	0.072	0.05	0.056	0.55	0.42
14	1	1	14	1	BiscuitG3	Torch	S+	1.116	0.412	0.188	0.112	0.01	0.132	0.328	0.44	2.108	5.922	0.094	0.406	1.844	0.086	0.008	0.066	0.028	0.054	0.468	0.42
14	1	1	14	2	BiscuitG3	Torch	S+	1.124	0.434	0.194	0.108	0.008	0.198	0.31	0.434	2.1	6.444	0.01	0.478	2.326	0.086	0.008	0.058	0.04	0.054	0.482	0.418
15	1	1	15	1	BiscuitG3	Claire	S+	1.048	0.354	0.194	0.1	0.008	0.17	0.342	0.488	2.006	7.19	0.014	0.422	2.22	0.09	0.01	0.066	0.054	0.058	0.584	0.418
15	1	1	15	2	BiscuitG3	Claire	S+	1.074	0.342	0.208	0.114	0.008	0.156	0.246	0.508	2.078	6.874	0.016	0.372	1.898	0.086	0.006	0.058	0.056	0.06	0.476	0.418
16	1	1	16	1	HardG4	Buster	S+	1.224	0.374	0.258	0.15	0.014	0.174	0.388	1.024	2.634	4.744	0.01	0.334	1.664	0.112	0.01	0.062	0.036	0.062	0.406	0.418
16	1	1	16	2	HardG4	Buster	S+	1.18	0.362	0.242	0.112	0.006	0.148	0.326	0.518	2.908	4.5	0.018	0.37	1.798	0.096	0.01	0.054	0.054	0.064	0.492	0.418
17	1	1	17	1	HardG4	Savannah	S+	0.882	0.374	0.184	0.094	0.008	0.114	0.274	0.296	1.772	4.976	0.058	0.368	1.464	0.06	0.008	0.046	0.036	0.042	0.512	0.418
17	1	1	17	2	HardG4	Savannah	S+	0.746	0.332	0.146	0.076	0.008	0.116	0.264	0.248	1.638	4.688	0.008	0.326	1.336	0.062	0.006	0.04	0.022	0.04	0.458	0.418
18	1	1	18	1	BreadG2	Charger	S+	1.144	0.344	0.196	0.112	0.01	0.162	0.266	0.47	2.55	4.948	0.01	0.404	2.038	0.08	0.012	0.07	0.068	0.06	0.636	0.42
18	1	1	18	2	BreadG2	Charger	S+	1.112	0.304	0.186	0.09	0.006	0.162	0.322	0.38	2.326	4.936	0.006	0.318	1.864	0.078	0.01	0.054	0.028	0.038	0.54	0.418
19	1	1	19	1	HardG4	Badger	S+	1.336	0.478	0.298	0.2	0.126	0.256	0.63	1.206	2.864	6.274	0.03	0.512	2.438	0.162	0.006	0.062	0.054	0.078	0.572	0.42
19	1	1	19	2	HardG4	Badger	S+	1.414	0.514	0.318	0.206	0.132	0.26	0.59	1.28	2.814	5.754	0.03	0.518	2.278	0.18	0.006	0.054	0.06	0.076	0.58	0.42
20	1	1	20	1	HardG4	Oakley	S+	1.212	0.398	0.18	0.108	0.074	0.164	0.274	0.884	1.54	3.778	0.008	0.414	1.866	0.07	0.008	0.046	0.054	0.056	0.474	0.42
20	1	1	20	2	HardG4	Oakley	S+	1.316	0.39	0.194	0.108	0.008	0.16	0.318	0.778	1.59	3.244	0.004	0.442	2.004	0.086	0.01	0.058	0.022	0.054	0.522	0.422
21	1	1	21	1	BreadG1	Hereward	S+	0.988	0.354	0.164	0.096	0.006	0.102	0.278	0.334	1.816	3.462	0.006	0.268	1.652	0.06	0.004	0.05	0.032	0.052	0.644	0.418
21	1	1	21	2	BreadG1	Hereward	S+	1.004	0.406	0.162	0.09	0.006	0.088	0.204	0.168	1.666	1.598	0.002	0.268	1.39	0.08	0.006	0.056	0.026	0.052	0.682	0.424
22	1	1	22	1	BiscuitG3	Diego	S+	0.862	0.342	0.158	0.076	0.008	0.128	0.24	0.302	1.538	5.7	0.006	0.314	1.41	0.064	0	0.044	0.028	0.036	0.454	0.418
22	1	1	22	2	BiscuitG3	Diego	S+	0.776	0.268	0.162	0.074	0.012	0.122	0.264	0.29	1.736	5.238	0.006	0.296	1.492	0.064	0.006	0.04	0.022	0.036	0.44	0.418
23	1	1	23	1	BreadG1	Gallant	S+	1.04	0.358	0.172	0.106	0.01	0.134	0.254	0.346	1.894	5.378	0.014	0.392	2.318	0.068	0.01	0.066	0.032	0.046	0.624	0.42
23	1	1	23	2	BreadG1	Gallant	S+	0.938	0.358	0.162	0.102	0.008	0.12	0.308	0.338	1.836	5.454	0.008	0.37	2.114	0.068	0.008	0.056	0.026	0.044	0.634	0.418
24	1	1	24	1	BiscuitG3	Delphi	S+	0.892	0.35	0.154	0.086	0.008	0.11	0.266	0.388	1.35	5.208	0.006	0.26	1.358	0.076	0.006	0.052	0.026	0.064	0.538	0.418
24	1	1	24	2	BiscuitG3	Delphi	S+	0.872	0.366	0.14	0.068	0.004	0.116	0.248	0.36	1.46	5.396	0.01	0.232	1.57	0.066	0.002	0.044	0.05	0.064	0.628	0.42
25	1	1	25	1	BreadG2	Rialto	S+	1.064	0.314	0.176	0.102	0.008	0.14	0.31	0.532	1.736	5.362	0.016	0.246	1.61	0.082	0.01	0.054	0.038	0.048	0.472	0.422
25	1	1	25	2	BreadG2	Rialto	S+	1.162	0.35	0.218	0.112	0.008	0.18	0.394	0.632	1.812	5.71	0.012	0.368	2.162	0.092	0.014	0.074	0.028	0.054	0.436	0.418
26	1	2	26	1	BreadG2	Charger	S-	1.02	0.308	0.18	0.102	0.008	0.136	0.318	0.514	2.508	5.388	0.014	0.348	2.068	0.078	0.01	0.066	0.032	0.054	0.542	0.418
26	1	2	26	2	BreadG2	Charger	S-	1.112	0.324	0.2	0.104	0.008	0.144	0.312	0.46	2.616	5.144	0.01	0.466	2.128	0.08	0.018	0.074	0.034	0.06	0.666	0.42
27	1	2	27	1	BiscuitG3	Robigus	S-	1.092	0.436	0.216	0.126	0.012	0.196	0.312	0.906	2.176	5.126	0.014	0.286	1.808	0.094	0.01	0.064	0.028	0.064	0.436	0.42
27	1	2	27	2	BiscuitG3	Robigus	S-	0.958	0.378	0.236	0.152	0.092	0.188	0.314	1.062	1.982	4.728	0.014	0.288	1.788	0.098	0.012	0.072	0.03	0.072	0.502	0.418
28	1	2	28	1	BiscuitG3	Claire	S-	1.112	0.348	0.21	0.112	0.008	0.204	0.358	0.46	2.502	8.268	0.01	0.35	2.054	0.082	0.006	0.05	0.018	0.058	0.384	0.418
28	1	2	28	2	BiscuitG3	Claire	S-	1.048	0.344	0.194	0.114	0.006	0.096	0.1	0.46	1.62	7.74	0.006	0.402	2.386	0.074	0.006	0.048	0.022	0.06	0.058	0.42
29	1	2	29	1	BreadG1	Spark	S-	0.902	0.372	0.158	0.096	0.056	0.082	0.024	0.274	1.628	3.418	0.014	0.242	1.826	0.06	0.002	0.038	0.036	0.028	0.07	0.42
29	1	2	29	2	BreadG1	Spark	S-	0.928	0.306	0.156	0.094	0.01	0.104	0.216	0.324	2.054	3.62	0.012	0.248	1.484	0.066	0.006	0.046	0.02	0.032	0.456	0.42
30	1	2	30	1	BreadG1	Gallant	S-	1.09	0.352	0.19	0.108	0.008	0.134	0.274	0.388	2.072	5.742	0.01	0.334	3.012	0.076	0.01	0.082	0.028	0.056	0.718	0.418
30	1	2	30	2	BreadG1	Gallant	S-	0.996	0.326	0.156	0.096	0.006	0.136	0.272	0.294	1.992	5.856	0.016	0.39	2.114	0.074	0.008	0.068	0.062	0.058	0.734	0.42
31	1	2	31	1	BiscuitG3	Delphi	S-	0.85	0.308	0.172	0.096	0.008	0.122	0.27	0.398	1.76	6.192	0.014	0.26	1.53	0.08	0.002	0.046	0.032	0.058	0.748	0.42
31	1	2	31	2	BiscuitG3	Delphi	S-	0.742	0.266	0.152	0.082	0.004	0.118	0.184	0.356	1.484	5.442	0.012	0.272	1.462	0.07	0.004	0.046	0.044	0.048	0.596	0.418
32	1	2	32	1	BiscuitG3	Warrior	S-	1.204	0.33	0.212	0.122	0.012	0.18	0.35	0.768	2.124	5.314	0.022	0.426	2.254	0.084	0.012	0.07	0.044	0.044	0.47	0.418
32	1	2	32	2	BiscuitG3	Warrior	S-	1.326	0.326	0.21	0.11	0.008	0.174	0.354	0.662	1.994	5.172	0.02	0.526	2.556	0.084	0.014	0.068	0.042	0.05	0.438	0.42
33	1	2	33	1	BreadG2	Rialto	S-	1.072	0.34	0.208	0.122	0.01	0.168	0.386	0.76	1.724	4.8	0.022	0.332	1.716	0.102	0.01	0.058	0.032	0.052	0.468	0.418
33	1	2	33	2	BreadG2	Rialto	S-	0.974	0.304	0.172	0.106	0.01	0.13	0.28	0.456	1.662	4.504	0.014	0.38	1.556	0.076	0.008	0.046	0.04	0.048	0.418	0.422
34	1	2	34	1	BiscuitG3	Scout	S-	1.038	0.346	0.178	0.104	0.01	0.12	0.248	0.456	1.896	5.19	0.01	0.32	1.876	0.088	0.004	0.054	0.02	0.056	0.532	0.418
34	1	2	34	2	BiscuitG3	Scout	S-	1.142	0.398	0.172	0.11	0.008	0.114	0.176	0.442	1.638	3.38	0.012	0.414	1.296	0.096	0	0.04	0.024	0.054	0.506	0.42
35	1	2	35	1	BreadG1	Solstice	S-	1.246	0.412	0.282	0.14	0.092	0.244	0.516	0.61	3.28	6.38	0.014	0.41	2.164	0.08	0.012	0.078	0.062	0.05	0.22	0.418
35	1	2	35	2	BreadG1	Solstice	S-	1.244	0.336	0.284	0.134	0.096	0.22	0.498	0.638	3.536	6.466	0.022	0.51	2.178	0.086	0.012	0.084	0.04	0.05	0.24	0.42
36	1	2	36	1	BiscuitG3	Invicta	S-	1.338	0.522	0.238	0.142	0.01	0.202	0.47	0.65	2.654	6.182	0.022	0.486	2.348	0.082	0.01	0.064	0.04	0.074	0.264	0.422
36	1	2	36	2	BiscuitG3	Invicta	S-	0.816	0.312	0.148	0.084	0.008	0.106	0.286	0.422	1.48	4.378	0.01	0.358	1.53	0.05	0.006	0.03	0.03	0.048	0.208	0.418
37	1	2	37	1	BiscuitG3	Torch	S-	1.064	0.394	0.164	0.09	0.008	0.154	0.242	0.468	1.38	4.08	0.016	0.392	1.68	0.068	0.006	0.038	0.026	0.054	0.346	0.42
37	1	2	37	2	BiscuitG3	Torch	S-	1.074	0.398	0.188	0.082	0.062	0.178	0.3	0.462	1.594	4.39	0.008	0.3	1.864	0.082	0.008	0.052	0.046	0.056	0.4	0.42
38	1	2	38	1	HardG4	Savannah	S-	0.832	0.322	0.126	0.074	0.04	0.112	0.204	0.31	2.004	5.064	0.066	0.314	1.366	0.064	0.002	0.03	0.03	0.034	0.178	0.418
38	1	2	38	2	HardG4	Savannah	S-	0.76	0.324	0.146	0.082	0.008	0.106	0.16	0.302	2.116	5.12	0.096	0.304	1.452	0.074	0.006	0.038	0.032	0.034	0.19	0.418
39	1	2	39	1	BiscuitG3	Tuxedo	S-	1.05	0.408	0.214	0.108	0.008	0.162	0.308	0.594	2.228	7.488	0.02	0.36	1.96	0.09	0.014	0.066	0.038	0.062	0.3	0.418
39	1	2	39	2	BiscuitG3	Tuxedo	S-	0.976	0.334	0.212	0.112	0.012	0.178	0.304	0.564	2.278	7.66	0.006	0.446	1.804	0.084	0.014	0.062	0.054	0.064	0.354	0.418
40	1	2	40	1	BreadG1	Avalon	S-	1.032	0.29	0.17	0.096	0.006	0.132	0.244	0.662	2.532	3.798	0.012	0.348	1.412	0.068	0.01	0.054	0.032	0.04	0.532	0.418
40	1	2	40	2	BreadG1	Avalon	S-	0.942	0.268	0.16	0.082	0.004	0.13	0.178	0.584	2.282	3.25	0.012	0.334	1.484	0.06	0.008	0.048	0.034	0.034	0.432	0.418
41	1	2	41	1	BreadG1	Shamrock	S-	0.908	0.294	0.154	0.082	0.006	0.102	0.204	0.504	1.824	3.766	0.01	0.338	1.482	0.066	0.004	0.036	0.026	0.034	0.366	0.418
41	1	2	41	2	BreadG1	Shamrock	S-	1.014	0.328	0.166	0.078	0.01	0.102	0.242	0.49	1.778	3.77	0.01	0.472	1.678	0.062	0.002	0.038	0.018	0.042	0.404	0.418
42	1	2	42	1	HardG4	Oakley	S-	0.954	0.324	0.164	0.094	0.01	0.136	0.254	0.578	1.682	3.902	0.014	0.384	1.644	0.078	0.006	0.054	0.038	0.056	0.5	0.418
42	1	2	42	2	HardG4	Oakley	S-	1.128	0.34	0.156	0.112	0.044	0.094	0.218	0.738	1.728	2.744	0.016	0.494	1.734	0.074	0.008	0.052	0.026	0.04	0.378	0.418
43	1	2	43	1	BreadG2	Cadenza	S-	1.098	0.332	0.206	0.132	0.01	0.164	0.328	0.952	2.534	3.716	0.018	0.342	1.604	0.102	0.008	0.048	0.022	0.054	0.522	0.418
43	1	2	43	2	BreadG2	Cadenza	S-	1.064	0.332	0.176	0.102	0.01	0.144	0.294	0.516	2.204	3.788	0.012	0.328	1.686	0.09	0.002	0.044	0.034	0.046	0.578	0.42
44	1	2	44	1	HardG4	Buster	S-	1.18	0.37	0.262	0.138	0.01	0.162	0.366	0.96	2.796	4.068	0.018	0.402	1.822	0.12	0	0.06	0.034	0.058	0.55	0.418
44	1	2	44	2	HardG4	Buster	S-	1.114	0.356	0.252	0.128	0.01	0.176	0.328	0.752	2.584	4.102	0.014	0.33	1.432	0.09	0.008	0.048	0.02	0.064	0.526	0.42
45	1	2	45	1	BreadG1	Hereward	S-	1.038	0.284	0.188	0.09	0.01	0.13	0.308	0.312	2.252	4.084	0.014	0.392	2.052	0.076	0.01	0.058	0.024	0.04	0.648	0.418
45	1	2	45	2	BreadG1	Hereward	S-	0.968	0.318	0.172	0.094	0.004	0.136	0.266	0.536	1.96	4.602	0.01	0.384	1.778	0.072	0.006	0.05	0.032	0.052	0.78	0.418
46	1	2	46	1	HardG4	Badger	S-	1.37	0.43	0.29	0.216	0.14	0.234	0.66	1.192	2.766	5.584	0.02	0.468	2.546	0.188	0.008	0.066	0.042	0.082	0.532	0.418
46	1	2	46	2	HardG4	Badger	S-	1.368	0.47	0.296	0.2	0.01	0.244	0.624	1.236	2.904	5.706	0.022	0.526	2.564	0.17	0.008	0.06	0.04	0.09	0.656	0.418
47	1	2	47	1	BreadG1	Malacca	S-	1.166	0.37	0.21	0.122	0.068	0.184	0.35	0.546	2.754	7.162	0.014	0.468	2.036	0.096	0.01	0.06	0.034	0.058	0.432	0.418
47	1	2	47	2	BreadG1	Malacca	S-	1.152	0.366	0.214	0.124	0.01	0.176	0.402	0.566	2.58	7.224	0.02	0.412	1.822	0.09	0.01	0.062	0.05	0.054	0.436	0.42
48	1	2	48	1	HardG4	Santiago	S-	0.9	0.318	0.17	0.092	0.008	0.122	0.21	0.412	1.682	4.822	0.016	0.308	1.618	0.07	0.006	0.04	0.04	0.05	0.394	0.418
48	1	2	48	2	HardG4	Santiago	S-	0.638	0.236	0.112	0.054	0.004	0.076	0.14	0.298	1.198	3.288	0.006	0.216	1.024	0.042	0.004	0.018	0.038	0.04	0.316	0.418
49	1	2	49	1	BiscuitG3	Diego	S-	0.696	0.276	0.132	0.064	0.008	0.098	0.206	0.244	1.538	4.6	0.008	0.224	1.04	0.048	0.006	0.028	0.03	0.03	0.292	0.418
49	1	2	49	2	BiscuitG3	Diego	S-	0.812	0.282	0.154	0.074	0.006	0.118	0.262	0.306	1.754	5.14	0.016	0.26	1.046	0.062	0.004	0.028	0.036	0.04	0.404	0.418
50	1	2	50	1	BreadG2	Shango	S-	0.856	0.302	0.194	0.102	0.006	0.132	0.252	0.362	1.816	5.06	0.016	0.32	1.284	0.078	0.006	0.044	0.02	0.06	0.438	0.418
50	1	2	50	2	BreadG2	Shango	S-	0.88	0.306	0.16	0.088	0.01	0.138	0.252	0.354	1.64	5.012	0.014	0.256	1.182	0.078	0.004	0.04	0.014	0.056	0.336	0.418
51	2	1	1	1	HardG4	Oakley	S-	1.076	0.406	0.18	0.106	0.01	0.14	0.314	0.75	1.522	3.842	0.006	0.302	1.436	0.078	0.01	0.04	0.038	0.052	0.488	0.42
51	2	1	1	2	HardG4	Oakley	S-	1.084	0.406	0.19	0.12	0.006	0.136	0.346	0.778	1.534	3.722	0.016	0.424	1.768	0.08	0.002	0.046	0.068	0.058	0.542	0.42
52	2	1	2	1	HardG4	Santiago	S-	0.964	0.33	0.162	0.092	0.01	0.132	0.248	0.712	1.644	4.732	0.008	0.264	1.524	0.086	0.01	0.042	0.036	0.06	0.544	0.418
52	2	1	2	2	HardG4	Santiago	S-	0.886	0.342	0.148	0.084	0.01	0.122	0.204	0.42	1.576	5.018	0.018	0.398	1.722	0.082	0.014	0.046	0.046	0.05	0.656	0.418
53	2	1	3	1	BreadG2	Rialto	S-	1.058	0.344	0.218	0.114	0.008	0.168	0.34	0.66	1.966	5.332	0.018	0.444	1.956	0.102	0.012	0.072	0.056	0.062	0.592	0.418
53	2	1	3	2	BreadG2	Rialto	S-	0.986	0.29	0.216	0.114	0.076	0.172	0.284	0.656	1.846	4.934	0.014	0.278	1.268	0.096	0.008	0.044	0.05	0.054	0.566	0.418
54	2	1	4	1	BiscuitG3	Delphi	S-	0.744	0.29	0.16	0.082	0.008	0.124	0.208	0.46	1.35	4.892	0.012	0.322	1.084	0.074	0.01	0.038	0.034	0.046	0.646	0.42
54	2	1	4	2	BiscuitG3	Delphi	S-	0.734	0.304	0.146	0.08	0.01	0.12	0.248	0.366	1.316	5.308	0.004	0.288	1.314	0.076	0	0.036	0.034	0.066	0.734	0.418
55	2	1	5	1	BreadG2	Shango	S-	0.804	0.314	0.17	0.09	0.01	0.138	0.186	0.294	1.716	4.752	0.016	0.336	1.156	0.07	0.01	0.044	0.018	0.054	0.448	0.418
55	2	1	5	2	BreadG2	Shango	S-	0.976	0.35	0.184	0.134	0.008	0.046	0.008	0.32	1.064	2.472	0.002	0.248	1.652	0.096	0.006	0.034	0.012	0.062	0.582	0.42
56	2	1	6	1	BreadG1	Avalon	S-	0.926	0.298	0.182	0.082	0.006	0.134	0.222	0.5	2.164	3.876	0.01	0.318	1.454	0.066	0.006	0.038	0.028	0.044	0.674	0.418
56	2	1	6	2	BreadG1	Avalon	S-
57	2	1	7	1	BreadG1	Shamrock	S-	0.86	0.28	0.15	0.066	0.01	0.106	0.25	0.322	1.288	3.474	0.01	0.252	1.396	0.06	0.004	0.026	0.016	0.046	0.41	0.418
57	2	1	7	2	BreadG1	Shamrock	S-	0.842	0.274	0.146	0.07	0.01	0.104	0.2	0.338	1.196	2.964	0.012	0.326	1.208	0.068	0	0.022	0.032	0.036	0.45	0.42
58	2	1	8	1	BiscuitG3	Robigus	S-	1.004	0.368	0.19	0.116	0.076	0.134	0.226	0.722	1.488	3.626	0.006	0.452	1.74	0.07	0.004	0.038	0.012	0.04	0.296	0.42
58	2	1	8	2	BiscuitG3	Robigus	S-	0.99	0.386	0.16	0.114	0.01	0.102	0.22	0.572	1.614	3.08	0.004	0.416	1.732	0.068	0.006	0.046	0.036	0.052	0.346	0.42
59	2	1	9	1	BreadG1	Malacca	S-	1.044	0.366	0.24	0.138	0.012	0.18	0.378	0.436	3.332	9.178	0.106	0.478	2.472	0.104	0.008	0.06	0.03	0.064	0.444	0.42
59	2	1	9	2	BreadG1	Malacca	S-	1.122	0.356	0.222	0.134	0.01	0.16	0.346	0.492	2.398	8.178	0.008	0.446	2.58	0.1	0.006	0.052	0.04	0.052	0.416	0.42
60	2	1	10	1	HardG4	Savannah	S-	0.856	0.366	0.158	0.084	0.006	0.122	0.202	0.29	1.944	5.818	0.068	0.318	1.884	0.07	0	0.042	0.032	0.046	0.284	0.418
60	2	1	10	2	HardG4	Savannah	S-	0.898	0.348	0.176	0.09	0.008	0.106	0.234	0.382	1.798	5.19	0.002	0.356	1.638	0.068	0.006	0.044	0.034	0.036	0.284	0.418
61	2	1	11	1	BreadG1	Gallant	S-	1.26	0.402	0.222	0.13	0.008	0.166	0.344	0.478	2.94	6.564	0.012	0.542	2.452	0.086	0.008	0.068	0.042	0.054	0.316	0.422
61	2	1	11	2	BreadG1	Gallant	S-	1.324	0.44	0.282	0.146	0.01	0.2	0.416	0.554	3.47	7.638	0.082	0.486	2.784	0.096	0.012	0.094	0.046	0.054	0.33	0.418
62	2	1	12	1	BiscuitG3	Claire	S-	0.93	0.324	0.218	0.094	0.058	0.136	0.296	0.466	1.778	6.472	0.008	0.374	2.238	0.076	0.008	0.048	0.058	0.046	0.25	0.42
62	2	1	12	2	BiscuitG3	Claire	S-	1.014	0.348	0.192	0.104	0.058	0.148	0.274	0.494	1.944	7.074	0.088	0.412	2.138	0.072	0	0.042	0.036	0.058	0.262	0.418
63	2	1	13	1	BiscuitG3	Scout	S-	0.996	0.366	0.212	0.126	0.01	0.148	0.274	0.452	2.418	6.67	0.08	0.394	2.086	0.098	0.01	0.058	0.018	0.046	0.306	0.418
63	2	1	13	2	BiscuitG3	Scout	S-	0.994	0.356	0.184	0.108	0.016	0.126	0.27	0.498	2.038	5.726	0.004	0.346	1.986	0.078	0.01	0.052	0.044	0.048	0.3	0.418
64	2	1	14	1	BiscuitG3	Invicta	S-	1.096	0.428	0.212	0.156	0.01	0.12	0.246	0.75	1.964	5.198	0.01	0.41	2.278	0.102	0.014	0.058	0.04	0.058	0.254	0.418
64	2	1	14	2	BiscuitG3	Invicta	S-	1.322	0.478	0.27	0.164	0.016	0.174	0.312	0.868	2.18	6.084	0.016	0.538	2.724	0.1	0.014	0.072	0.052	0.082	0.332	0.42
65	2	1	15	1	BreadG1	Hereward	S-	0.97	0.336	0.186	0.114	0.008	0.132	0.292	0.338	1.788	4.61	0.002	0.348	1.652	0.07	0.006	0.052	0.06	0.046	0.442	0.418
65	2	1	15	2	BreadG1	Hereward	S-	1.084	0.362	0.18	0.134	0.01	0.154	0.286	0.404	1.626	3.724	0.006	0.338	1.826	0.086	0.012	0.072	0.04	0.052	0.526	0.418
66	2	1	16	1	BreadG2	Charger	S-	1.164	0.304	0.226	0.132	0.08	0.184	0.364	0.552	2.366	5.354	0.072	0.298	2.038	0.096	0	0.062	0.034	0.052	0.466	0.42
66	2	1	16	2	BreadG2	Charger	S-	1.222	0.34	0.2	0.118	0.012	0.166	0.35	0.446	2.108	5	0.072	0.404	2.264	0.088	0.012	0.072	0.064	0.052	0.616	0.418
67	2	1	17	1	HardG4	Badger	S-	1.168	0.334	0.256	0.174	0.014	0.208	0.48	0.782	2.67	6.602	0.008	0.418	2.794	0.14	0.008	0.066	0.062	0.068	0.754	0.42
67	2	1	17	2	HardG4	Badger	S-	1.35	0.412	0.32	0.246	0.014	0.222	0.554	1.246	2.692	6.284	0.012	0.456	2.194	0.186	0.006	0.064	0.044	0.08	0.704	0.418
68	2	1	18	1	BiscuitG3	Tuxedo	S-	1.038	0.296	0.182	0.106	0.006	0.162	0.228	0.59	1.718	5.43	0.076	0.322	2.154	0.088	0.012	0.054	0.018	0.054	0.432	0.418
68	2	1	18	2	BiscuitG3	Tuxedo	S-	0.994	0.322	0.2	0.098	0.006	0.148	0.304	0.542	1.768	5.816	0.012	0.334	1.912	0.094	0.018	0.058	0.036	0.062	0.49	0.422
69	2	1	19	1	BiscuitG3	Warrior	S-	1.22	0.304	0.202	0.122	0.008	0.14	0.306	0.698	2.164	5.378	0.01	0.384	2.644	0.094	0.01	0.068	0.028	0.05	0.476	0.418
69	2	1	19	2	BiscuitG3	Warrior	S-	1.338	0.372	0.246	0.152	0.072	0.182	0.346	0.764	1.85	4.61	0.006	0.472	2.59	0.098	0.012	0.074	0.038	0.05	0.42	0.42
70	2	1	20	1	BreadG2	Cadenza	S-	1.022	0.304	0.19	0.112	0.014	0.134	0.312	0.48	2.136	4.324	0.004	0.38	2	0.094	0.002	0.046	0.036	0.046	0.6	0.418
70	2	1	20	2	BreadG2	Cadenza	S-	1.092	0.366	0.222	0.146	0.086	0.136	0.346	0.752	2.308	4.304	0.006	0.364	1.664	0.104	0.002	0.048	0.044	0.056	0.63	0.418
71	2	1	21	1	BiscuitG3	Torch	S-	0.982	0.342	0.196	0.11	0.014	0.172	0.276	0.472	1.658	5.742	0.008	0.356	2.358	0.088	0.008	0.05	0.036	0.05	0.304	0.42
71	2	1	21	2	BiscuitG3	Torch	S-	1.048	0.354	0.212	0.112	0.01	0.164	0.268	0.492	1.744	5.992	0.008	0.402	1.928	0.098	0.006	0.05	0.028	0.06	0.388	0.418
72	2	1	22	1	BreadG1	Spark	S-	1.296	0.412	0.238	0.136	0.01	0.17	0.37	0.364	2.792	6.114	0.008	0.348	2.63	0.104	0.008	0.07	0.044	0.062	0.784	0.42
72	2	1	22	2	BreadG1	Spark	S-	0.736	0.286	0.13	0.076	0.006	0.114	0.214	0.226	1.464	3.388	0.048	0.29	1.604	0.054	0.004	0.034	0.042	0.034	0.406	0.418
73	2	1	23	1	BiscuitG3	Diego	S-	0.966	0.34	0.204	0.092	0.008	0.144	0.234	0.372	2.146	5.652	0.008	0.23	1.46	0.078	0.006	0.048	0.046	0.038	0.308	0.42
73	2	1	23	2	BiscuitG3	Diego	S-	0.866	0.334	0.18	0.092	0.006	0.126	0.226	0.366	1.808	6.234	0.002	0.298	1.554	0.07	0.01	0.044	0.052	0.048	0.306	0.418
74	2	1	24	1	HardG4	Buster	S-	1.102	0.368	0.246	0.124	0.086	0.154	0.292	0.63	2.154	4.268	0.002	0.342	2.15	0.104	0.006	0.048	0.038	0.05	0.35	0.418
74	2	1	24	2	HardG4	Buster	S-	1.134	0.368	0.224	0.138	0.008	0.132	0.412	0.734	2.216	4.52	0.06	0.358	2.108	0.122	0.01	0.05	0.038	0.066	0.418	0.42
75	2	1	25	1	BreadG1	Solstice	S-	1.14	0.322	0.218	0.12	0.072	0.166	0.266	0.58	2.308	5.19	0.006	0.306	2.1	0.08	0.008	0.048	0.032	0.034	0.222	0.418
75	2	1	25	2	BreadG1	Solstice	S-	1.016	0.308	0.224	0.122	0.012	0.15	0.314	0.55	2.758	6.08	0.012	0.35	2.04	0.07	0.012	0.058	0.03	0.04	0.222	0.42
76	2	2	26	1	HardG4	Buster	S+	0.86	0.282	0.17	0.092	0.008	0.122	0.254	0.424	2.144	4.51	0.012	0.272	1.736	0.09	0.008	0.048	0.064	0.042	0.642	0.418
76	2	2	26	2	HardG4	Buster	S+	0.996	0.288	0.192	0.128	0.068	0.148	0.3	0.568	2.108	4.188	0.008	0.28	1.776	0.088	0.012	0.056	0.06	0.054	0.552	0.422
77	2	2	27	1	HardG4	Santiago	S+	0.882	0.3	0.148	0.006	0.01	0.11	0.232	0.584	1.49	5.168	0.064	0.308	1.768	0.074	0.01	0.038	0.018	0.062	0.666	0.42
77	2	2	27	2	HardG4	Santiago	S+	0.98	0.316	0.186	0.102	0.008	0.11	0.254	0.568	1.728	6.072	0.012	0.374	2.118	0.084	0.008	0.056	0.034	0.06	0.738	0.418
78	2	2	28	1	HardG4	Badger	S+	1.138	0.362	0.238	0.13	0.014	0.138	0.354	0.592	2.12	5.442	0.012	0.436	1.924	0.116	0.01	0.058	0.064	0.082	1.05	0.418
78	2	2	28	2	HardG4	Badger	S+	1.114	0.39	0.238	0.152	0.016	0.154	0.506	0.782	2.24	6.618	0.014	0.438	2.164	0.13	0.006	0.054	0.036	0.066	0.866	0.422
79	2	2	29	1	BiscuitG3	Invicta	S+	1.42	0.478	0.25	0.13	0.01	0.172	0.392	0.79	1.794	4.97	0.008	0.416	1.936	0.098	0.014	0.058	0.032	0.066	0.574	0.418
79	2	2	29	2	BiscuitG3	Invicta	S+	0.962	0.38	0.198	0.106	0.008	0.134	0.278	0.786	1.616	4.818	0.016	0.246	1.642	0.104	0.006	0.036	0.034	0.074	0.734	0.418
80	2	2	30	1	BiscuitG3	Diego	S+	0.81	0.254	0.182	0.088	0.008	0.112	0.23	0.322	1.584	5.328	0.016	0.242	1.4	0.062	0.004	0.04	0.016	0.038	0.682	0.418
80	2	2	30	2	BiscuitG3	Diego	S+	0.782	0.278	0.164	0.07	0.006	0.114	0.206	0.346	1.454	4.602	0.01	0.304	1.208	0.062	0.004	0.032	0.034	0.042	0.638	0.42
81	2	2	31	1	BreadG1	Shamrock	S+	0.836	0.286	0.182	0.082	0.008	0.116	0.258	0.498	1.82	5.214	0.008	0.344	1.776	0.072	0.004	0.04	0.04	0.042	0.742	0.42
81	2	2	31	2	BreadG1	Shamrock	S+	0.858	0.288	0.152	0.08	0.008	0.116	0.236	0.534	1.738	5.22	0.012	0.274	1.642	0.078	0.01	0.038	0.044	0.046	0.702	0.418
82	2	2	32	1	BiscuitG3	Tuxedo	S+	1.068	0.41	0.26	0.122	0.01	0.16	0.338	0.934	1.716	6.542	0.006	0.306	1.81	0.106	0.012	0.052	0.048	0.062	0.714	0.42
82	2	2	32	2	BiscuitG3	Tuxedo	S+	0.952	0.352	0.182	0.098	0.012	0.166	0.292	0.6	1.854	5.992	0.01	0.382	1.72	0.106	0.012	0.064	0.052	0.064	0.85	0.422
83	2	2	33	1	BreadG2	Shango	S+	0.868	0.28	0.202	0.1	0.01	0.124	0.212	0.472	1.474	4.428	0.014	0.274	1.248	0.088	0.008	0.048	0.022	0.066	0.654	0.418
83	2	2	33	2	BreadG2	Shango	S+	0.778	0.29	0.148	0.07	0.004	0.102	0.012	0.326	1.43	4.642	0.004	0.25	1.394	0.062	0.004	0.032	0.032	0.044	0.518	0.42
84	2	2	34	1	BreadG2	Cadenza	S+	0.966	0.314	0.178	0.1	0.01	0.128	0.244	0.424	1.86	3.716	0.008	0.378	1.884	0.076	0.008	0.044	0.026	0.04	0.596	0.422
84	2	2	34	2	BreadG2	Cadenza	S+	0.886	0.316	0.152	0.088	0.016	0.108	0.274	0.468	1.68	3.51	0.008	0.328	1.57	0.084	0.002	0.038	0.036	0.046	0.696	0.418
85	2	2	35	1	BiscuitG3	Claire	S+	0.792	0.306	0.162	0.078	0.042	0.114	0.228	0.4	1.152	4.974	0.01	0.284	1.522	0.072	0	0.028	0.054	0.05	0.506	0.418
85	2	2	35	2	BiscuitG3	Claire	S+	0.818	0.31	0.182	0.074	0.008	0.1	0.236	0.384	1.2	4.98	0.014	0.316	1.62	0.07	0.002	0.034	0.034	0.062	0.562	0.418
86	2	2	36	1	BreadG2	Charger	S+	0.974	0.324	0.196	0.096	0.006	0.16	0.328	0.496	1.646	3.796	0.004	0.392	1.812	0.086	0.006	0.044	0.056	0.038	0.454	0.42
86	2	2	36	2	BreadG2	Charger	S+	0.998	0.34	0.19	0.086	0.006	0.124	0.25	0.346	1.706	3.554	0.008	0.372	1.734	0.066	0.004	0.034	0.026	0.04	0.418	0.418
87	2	2	37	1	BiscuitG3	Torch	S+	1.064	0.346	0.182	0.098	0.008	0.14	0.334	0.54	1.406	4.278	0.012	0.284	1.614	0.082	0.004	0.038	0.028	0.048	0.25	0.418
87	2	2	37	2	BiscuitG3	Torch	S+	1.144	0.368	0.21	0.096	0.01	0.154	0.266	0.478	1.51	4.502	0.058	0.264	1.896	0.074	0.002	0.056	0.034	0.046	0.264	0.418
88	2	2	38	1	BreadG1	Avalon	S+	0.83	0.328	0.194	0.09	0.006	0.126	0.142	0.634	1.242	2.6	0.006	0.25	1.248	0.076	0.002	0.038	0.046	0.05	0.758	0.42
88	2	2	38	2	BreadG1	Avalon	S+	0.966	0.306	0.166	0.092	0.006	0.114	0.208	0.506	1.974	3.108	0.002	0.244	1.496	0.066	0.01	0.052	0.032	0.036	0.47	0.42
89	2	2	39	1	HardG4	Savannah	S+	0.738	0.284	0.122	0.072	0.006	0.092	0.194	0.306	1.246	3.786	0.008	0.236	1.56	0.058	0.006	0.044	0.04	0.046	0.45	0.418
89	2	2	39	2	HardG4	Savannah	S+	0.664	0.278	0.136	0.064	0.044	0.102	0.13	0.328	1.218	3.43	0.004	0.248	1.27	0.058	0	0.032	0.032	0.034	0.418	0.418
90	2	2	40	1	BiscuitG3	Robigus	S+	0.894	0.314	0.158	0.098	0.012	0.116	0.194	0.774	1.408	3.746	0.012	0.236	1.404	0.076	0.008	0.048	0.038	0.056	0.438	0.42
90	2	2	40	2	BiscuitG3	Robigus	S+	0.96	0.34	0.196	0.116	0.012	0.138	0.248	0.922	1.5	3.352	0.01	0.302	1.728	0.088	0.008	0.054	0.032	0.052	0.39	0.424
91	2	2	41	1	BreadG1	Malacca	S+	0.962	0.348	0.214	0.146	0.01	0.152	0.338	0.788	1.768	5.968	0.02	0.324	1.912	0.11	0.012	0.052	0.042	0.066	0.868	0.418
91	2	2	41	2	BreadG1	Malacca	S+	0.872	0.34	0.196	0.126	0.068	0.128	0.326	0.656	1.568	5.812	0.01	0.294	1.746	0.1	0.008	0.038	0.038	0.064	0.748	0.418
92	2	2	42	1	HardG4	Oakley	S+	0.964	0.332	0.134	0.086	0.008	0.12	0.24	0.566	1.108	3.222	0.012	0.306	1.532	0.066	0.008	0.042	0.05	0.05	0.582	0.42
92	2	2	42	2	HardG4	Oakley	S+	0.988	0.318	0.15	0.088	0.006	0.096	0.224	0.532	1.066	3.016	0.002	0.256	1.58	0.07	0.01	0.04	0.028	0.058	0.492	0.42
93	2	2	43	1	BiscuitG3	Warrior	S+	1.192	0.362	0.218	0.122	0.008	0.148	0.304	0.644	1.916	6.114	0.014	0.48	2.76	0.096	0.014	0.074	0.032	0.044	0.532	0.42
93	2	2	43	2	BiscuitG3	Warrior	S+	1.226	0.36	0.204	0.124	0.014	0.154	0.308	0.646	1.81	4.81	0.048	0.34	2.444	0.078	0.006	0.064	0.022	0.046	0.522	0.42
94	2	2	44	1	BreadG2	Rialto	S+	0.958	0.276	0.198	0.112	0.008	0.15	0.352	0.488	1.59	5.282	0.014	0.302	2.344	0.094	0.016	0.08	0.046	0.046	0.632	0.422
94	2	2	44	2	BreadG2	Rialto	S+	1.136	0.316	0.224	0.138	0.012	0.146	0.294	0.702	1.59	5.108	0.016	0.34	2.158	0.096	0.012	0.078	0.038	0.054	0.586	0.418
95	2	2	45	1	BreadG1	Solstice	S+	0.958	0.282	0.186	0.102	0.014	0.122	0.014	0.428	1.598	3.532	0.006	0.29	2.014	0.078	0.012	0.062	0.058	0.046	0.328	0.42
95	2	2	45	2	BreadG1	Solstice	S+	0.792	0.268	0.148	0.092	0.008	0.096	0.206	0.404	1.464	3.294	0.016	0.25	1.414	0.072	0.006	0.038	0.048	0.042	0.324	0.418
96	2	2	46	1	BreadG1	Gallant	S+	1.088	0.31	0.202	0.12	0.01	0.15	0.242	0.454	1.824	5.398	0.018	0.44	2.724	0.09	0.008	0.068	0.066	0.044	0.556	0.418
96	2	2	46	2	BreadG1	Gallant	S+	1.108	0.376	0.182	0.114	0.01	0.138	0.008	0.382	1.64	5.492	0.012	0.372	2.698	0.082	0.01	0.066	0.028	0.04	0.548	0.418
97	2	2	47	1	BiscuitG3	Scout	S+	0.73	0.26	0.202	0.144	0.02	0.106	0.008	1.112	2.716	8.298	0.006	0.206	2.21	0.104	0.004	0.052	0.02	0.036	0.806	0.418
97	2	2	47	2	BiscuitG3	Scout	S+
98	2	2	48	1	BiscuitG3	Delphi	S+	0.884	0.368	0.166	0.072	0.014	0.088	0.146	0.518	1.912	3.198	0.156	0.282	0.652	0.094	0.002	0.022	0.104	0.072	0.42	0.418
98	2	2	48	2	BiscuitG3	Delphi	S+	0.874	0.3	0.164	0.066	0.006	0.098	0.166	0.614	1.776	2.994	0.146	0.338	0.722	0.1	0.006	0.03	0.1	0.062	0.364	0.42
99	2	2	49	1	BreadG1	Hereward	S+	0.85	0.372	0.136	0.068	0.008	0.09	0.158	0.35	2.074	1.902	0.004	0.316	0.704	0.08	0.004	0.026	0.04	0.034	0.306	0.424
99	2	2	49	2	BreadG1	Hereward	S+	1.054	0.388	0.16	0.084	0.044	0.098	0.154	0.398	2.174	1.892	0.106	0.476	0.93	0.088	0.006	0.04	0.092	0.036	0.396	0.418
100	2	2	50	1	BreadG1	Spark	S+	0.774	0.312	0.126	0.052	0.006	0.066	0.004	0.22	2.168	2.056	0.132	0.372	0.662	0.062	0.004	0.026	0.042	0.03	0.382	0.424
100	2	2	50	2	BreadG1	Spark	S+	0.714	0.324	0.126	0.058	0.006	0.058	0.096	0.232	1.912	1.546	0.094	0.302	0.51	0.062	0.002	0.018	0.022	0.032	0.376	0.422
101	3	1	1	1	HardG4	Santiago	S-	0.924	0.342	0.146	0.06	0.01	0.062	0.006	0.72	2.32	3.128	0.012	0.354	0.698	0.086	0.006	0.032	0.042	0.06	0.524	0.42
101	3	1	1	2	HardG4	Santiago	S-	0.978	0.334	0.16	0.084	0.056	0.074	0.154	0.884	2.24	2.672	0.14	0.448	0.764	0.108	0.008	0.034	0.106	0.066	0.526	0.426
102	3	1	2	1	BiscuitG3	Torch	S-	1.034	0.388	0.176	0.074	0.01	0.104	0.168	0.606	2.222	3.078	0.164	0.344	0.842	0.096	0.004	0.042	0.098	0.068	0.502	0.42
102	3	1	2	2	BiscuitG3	Torch	S-	1.004	0.41	0.154	0.074	0.012	0.054	0.124	0.488	1.89	2.162	0.006	0.436	0.846	0.1	0.006	0.03	0.06	0.058	0.31	0.418
103	3	1	3	1	BiscuitG3	Warrior	S-	1.296	0.364	0.188	0.08	0.01	0.102	0.182	0.912	2.686	3.112	0.168	0.542	1.286	0.1	0.008	0.034	0.076	0.062	0.504	0.418
103	3	1	3	2	BiscuitG3	Warrior	S-	1.258	0.406	0.196	0.078	0.01	0.084	0.166	0.904	2.554	2.876	0.156	0.42	0.958	0.098	0	0.028	0.046	0.052	0.508	0.42
104	3	1	4	1	HardG4	Oakley	S-	1.1	0.402	0.134	0.078	0.01	0.098	0.17	0.878	1.674	1.9	0.1	0.266	0.69	0.088	0.006	0.032	0.106	0.06	0.476	0.418
104	3	1	4	2	HardG4	Oakley	S-	0.994	0.356	0.174	0.08	0.052	0.088	0.166	0.856	3.546	2.732	0.126	0.326	0.708	0.108	0.006	0.038	0.048	0.058	0.696	0.418
105	3	1	5	1	BreadG1	Solstice	S-	0.902	0.314	0.16	0.07	0.008	0.08	0.132	0.47	2.75	2.936	0.162	0.362	0.75	0.096	0.006	0.03	0.06	0.064	0.506	0.418
105	3	1	5	2	BreadG1	Solstice	S-	0.83	0.332	0.186	0.072	0.008	0.08	0.162	0.562	2.714	2.49	0.136	0.378	0.706	0.096	0.004	0.03	0.048	0.058	0.448	0.426
106	3	1	6	1	HardG4	Savannah	S-	0.72	0.342	0.142	0.052	0.008	0.066	0.102	0.346	1.942	2.502	0.134	0.248	0.518	0.068	0	0.022	0.066	0.05	0.446	0.418
106	3	1	6	2	HardG4	Savannah	S-	0.798	0.322	0.168	0.068	0.042	0.082	0.01	0.442	2.02	2.932	0.158	0.38	0.764	0.074	0.004	0.026	0.094	0.054	0.46	0.428
107	3	1	7	1	BreadG1	Gallant	S-	1.052	0.406	0.186	0.09	0.01	0.086	0.154	0.638	3.632	3.608	0.188	0.52	1.028	0.09	0.006	0.038	0.07	0.056	0.414	0.418
107	3	1	7	2	BreadG1	Gallant	S-
108	3	1	8	1	BiscuitG3	Invicta	S-	1.014	0.436	0.222	0.102	0.008	0.112	0.23	1.018	2.782	2.912	0.16	0.332	0.718	0.098	0	0.03	0.06	0.066	0.266	0.424
108	3	1	8	2	BiscuitG3	Invicta	S-	1.072	0.468	0.204	0.1	0.01	0.126	0.24	0.928	3.44	3.432	0.172	0.56	1.12	0.104	0.01	0.05	0.09	0.1	0.316	0.42
109	3	1	9	1	BreadG1	Malacca	S-	1.064	0.37	0.204	0.09	0.048	0.102	0.174	0.464	2.856	5.568	0.256	0.454	0.892	0.114	0.004	0.028	0.046	0.06	0.368	0.418
109	3	1	9	2	BreadG1	Malacca	S-	1.094	0.388	0.204	0.092	0.06	0.118	0.218	0.598	3.17	5.888	0.276	0.444	1.012	0.12	0.004	0.034	0.1	0.066	0.364	0.42
110	3	1	10	1	BreadG2	Charger	S-	1.11	0.394	0.164	0.084	0.048	0.116	0.236	0.464	3.67	3.152	0.016	0.514	0.93	0.086	0.006	0.038	0.05	0.056	0.362	0.418
110	3	1	10	2	BreadG2	Charger	S-	1.254	0.388	0.19	0.092	0.056	0.128	0.212	0.774	3.642	3.428	0.17	0.598	1.324	0.114	0.006	0.036	0.112	0.072	0.316	0.418
111	3	1	11	1	BiscuitG3	Tuxedo	S-	1.11	0.426	0.194	0.092	0.01	0.122	0.17	0.758	3.124	4.886	0.246	0.372	0.94	0.108	0	0.036	0.094	0.068	0.304	0.418
111	3	1	11	2	BiscuitG3	Tuxedo	S-	1.182	0.502	0.222	0.096	0.01	0.142	0.284	0.75	3.91	5.264	0.266	0.45	1.068	0.112	0.004	0.036	0.06	0.078	0.408	0.42
112	3	1	12	1	HardG4	Buster	S-	1.066	0.366	0.184	0.084	0.008	0.096	0.178	0.774	3.026	3.074	0.16	0.34	0.874	0.106	0.006	0.034	0.08	0.06	0.416	0.42
112	3	1	12	2	HardG4	Buster	S-	1.006	0.354	0.17	0.076	0.046	0.116	0.172	0.478	3.32	3.254	0.144	0.376	0.97	0.096	0.008	0.038	0.042	0.066	0.476	0.418
113	3	1	13	1	BiscuitG3	Scout	S-	0.928	0.332	0.196	0.088	0.014	0.124	0.128	0.69	2.766	3.73	0.182	0.404	0.86	0.12	0.008	0.04	0.078	0.058	0.586	0.42
113	3	1	13	2	BiscuitG3	Scout	S-	0.986	0.35	0.178	0.078	0.012	0.102	0.142	0.774	2.832	3.366	0.164	0.358	0.784	0.11	0.006	0.036	0.114	0.064	0.606	0.418
114	3	1	14	1	BiscuitG3	Diego	S-	0.866	0.348	0.19	0.076	0.048	0.112	0.148	0.484	2.618	4.308	0.204	0.348	0.734	0.084	0.006	0.03	0.11	0.04	0.534	0.42
114	3	1	14	2	BiscuitG3	Diego	S-	0.97	0.39	0.194	0.074	0.004	0.102	0.142	0.534	2.572	3.764	0.016	0.274	0.698	0.086	0.006	0.032	0.056	0.04	0.454	0.418
115	3	1	15	1	BreadG2	Cadenza	S-	0.996	0.336	0.158	0.084	0.008	0.092	0.154	0.59	3.18	2.324	0.108	0.374	0.944	0.104	0.004	0.032	0.052	0.054	0.574	0.42
115	3	1	15	2	BreadG2	Cadenza	S-	1.07	0.386	0.2	0.1	0.012	0.106	0.18	0.756	2.912	2.622	0.026	0.346	0.976	0.118	0.006	0.036	0.076	0.054	0.592	0.424
116	3	1	16	1	BreadG1	Hereward	S-	0.888	0.338	0.166	0.078	0.008	0.106	0.16	0.322	2.404	2.482	0.114	0.378	0.984	0.082	0	0.03	0.082	0.038	0.576	0.422
116	3	1	16	2	BreadG1	Hereward	S-	1.006	0.364	0.16	0.084	0.05	0.112	0.232	0.388	2.554	2.554	0.006	0.404	1.042	0.09	0.006	0.036	0.088	0.052	0.63	0.418
117	3	1	17	1	BreadG2	Shango	S-	0.816	0.29	0.146	0.07	0.038	0.094	0.13	0.34	2.244	3.924	0.166	0.322	0.658	0.082	0.008	0.034	0.098	0.066	0.526	0.418
117	3	1	17	2	BreadG2	Shango	S-	0.828	0.292	0.158	0.072	0.01	0.1	0.122	0.446	2.324	4.054	0.196	0.272	0.674	0.088	0.008	0.032	0.048	0.052	0.496	0.42
118	3	1	18	1	BreadG1	Avalon	S-	1.026	0.348	0.178	0.092	0.01	0.116	0.138	0.902	3.636	3.18	0.176	0.35	0.888	0.116	0.008	0.034	0.094	0.048	0.628	0.418
118	3	1	18	2	BreadG1	Avalon	S-	1.088	0.342	0.188	0.096	0.056	0.108	0.168	1.056	4.166	3.514	0.144	0.41	0.88	0.116	0.008	0.042	0.114	0.058	0.68	0.418
119	3	1	19	1	BiscuitG3	Robigus	S-	1.156	0.49	0.158	0.01	0.014	0.124	0.172	1.002	1.866	1.93	0.008	0.49	0.808	0.098	0.004	0.03	0.07	0.052	0.23	0.418
119	3	1	19	2	BiscuitG3	Robigus	S-	1.218	0.416	0.188	0.098	0.01	0.114	0.206	1.058	1.7	1.766	0.006	0.434	0.87	0.082	0.008	0.034	0.068	0.052	0.224	0.426
120	3	1	20	1	BreadG1	Shamrock	S-	0.848	0.294	0.118	0.052	0.01	0.08	0.006	0.324	1.802	2.488	0.124	0.514	0.876	0.058	0.002	0.022	0.078	0.034	0.326	0.422
120	3	1	20	2	BreadG1	Shamrock	S-	0.886	0.276	0.144	0.062	0.01	0.07	0.112	0.386	1.764	2.324	0.006	0.424	0.88	0.074	0.006	0.02	0.054	0.042	0.332	0.422
121	3	1	21	1	BreadG2	Rialto	S-	0.944	0.314	0.17	0.072	0.008	0.1	0.156	0.508	2.16	3.438	0.19	0.314	0.736	0.098	0.004	0.028	0.012	0.046	0.316	0.418
121	3	1	21	2	BreadG2	Rialto	S-	0.964	0.308	0.17	0.08	0.012	0.116	0.184	0.574	2.392	3.286	0.16	0.366	0.774	0.108	0.006	0.032	0.028	0.052	0.316	0.42
122	3	1	22	1	BiscuitG3	Delphi	S-	0.774	0.336	0.124	0.068	0.008	0.07	0.114	0.446	1.73	3.202	0.168	0.338	0.658	0.084	0.006	0.03	0.066	0.06	0.41	0.42
122	3	1	22	2	BiscuitG3	Delphi	S-	1.004	0.358	0.134	0.086	0.008	0.022	0.13	0.422	1.6	2.214	0.004	0.256	0.844	0.1	0.004	0.028	0.054	0.074	0.378	0.418
123	3	1	23	1	BiscuitG3	Claire	S-	0.946	0.322	0.156	0.074	0.048	0.09	0.154	0.506	2.404	3.97	0.212	0.352	0.76	0.084	0.004	0.024	0.034	0.048	0.236	0.42
123	3	1	23	2	BiscuitG3	Claire	S-	0.946	0.322	0.138	0.072	0.044	0.09	0.18	0.494	2.448	4.308	0.214	0.406	0.788	0.082	0.004	0.026	0.098	0.066	0.262	0.418
124	3	1	24	1	HardG4	Badger	S-	1.214	0.42	0.254	0.15	0.102	0.142	0.35	1.532	3.734	3.728	0.016	0.364	1.038	0.216	0.002	0.03	0.12	0.096	0.492	0.43
124	3	1	24	2	HardG4	Badger	S-	1.298	0.436	0.26	0.148	0.1	0.132	0.358	1.206	3.7	3.944	0.176	0.572	1.238	0.184	0.004	0.032	0.078	0.094	0.44	0.426
125	3	1	25	1	BreadG1	Spark	S-	0.816	0.31	0.148	0.052	0.006	0.086	0.146	0.242	2.566	2.67	0.136	0.336	0.738	0.076	0.002	0.026	0.028	0.042	0.356	0.42
125	3	1	25	2	BreadG1	Spark	S-	0.738	0.31	0.138	0.066	0.008	0.074	0.13	0.314	2.112	1.858	0.016	0.236	0.466	0.072	0	0.02	0.074	0.026	0.252	0.418
126	3	2	26	1	BiscuitG3	Scout	S+
126	3	2	26	2	BiscuitG3	Scout	S+
127	3	2	27	1	HardG4	Santiago	S+	0.994	0.33	0.144	0.07	0.046	0.088	0.158	0.33	2.496	2.144	0.118	0.416	0.794	0.078	0.006	0.028	0.08	0.042	0.512	0.42
127	3	2	27	2	HardG4	Santiago	S+	0.92	0.304	0.132	0.064	0.008	0.094	0.116	0.39	2.482	2.114	0.12	0.372	0.742	0.072	0	0.026	0.084	0.038	0.534	0.418
128	3	2	28	1	BreadG2	Shango	S+	1.004	0.39	0.174	0.092	0.006	0.098	0.176	0.796	2.37	2.82	0.12	0.4	0.734	0.122	0.006	0.036	0.09	0.074	0.582	0.42
128	3	2	28	2	BreadG2	Shango	S+	0.926	0.342	0.162	0.078	0.008	0.096	0.134	0.646	2.272	3.038	0.006	0.362	0.632	0.098	0.004	0.03	0.034	0.048	0.572	0.42
129	3	2	29	1	BreadG1	Gallant	S+	0.87	0.312	0.126	0.058	0.01	0.076	0.11	0.454	1.79	2.642	0.13	0.378	0.676	0.078	0.002	0.026	0.058	0.056	0.47	0.418
129	3	2	29	2	BreadG1	Gallant	S+	0.96	0.336	0.166	0.068	0.046	0.086	0.12	0.606	1.964	2.764	0.128	0.41	0.712	0.102	0.006	0.026	0.028	0.052	0.584	0.434
130	3	2	30	1	HardG4	Badger	S+	0.916	0.338	0.15	0.068	0.006	0.086	0.128	0.416	2.496	4.012	0.156	0.418	0.662	0.086	0.006	0.04	0.106	0.056	0.436	0.422
130	3	2	30	2	HardG4	Badger	S+	0.97	0.336	0.152	0.072	0.038	0.096	0.128	0.33	2.096	3.554	0.172	0.344	0.676	0.078	0.008	0.036	0.088	0.048	0.368	0.42
131	3	2	31	1	BreadG2	Rialto	S+	1.06	0.356	0.152	0.078	0.006	0.098	0.148	0.368	2.242	3.122	0.136	0.52	1.254	0.096	0.004	0.034	0.074	0.038	0.474	0.42
131	3	2	31	2	BreadG2	Rialto	S+	1.024	0.328	0.14	0.07	0.01	0.09	0.188	0.336	2.2	2.924	0.15	0.59	1.076	0.072	0.004	0.03	0.078	0.03	0.476	0.424
132	3	2	32	1	HardG4	Oakley	S+	1.562	0.504	0.29	0.182	0.134	0.198	0.478	1.82	3.97	4.18	0.032	0.77	1.46	0.238	0	0.042	0.068	0.092	0.554	0.418
132	3	2	32	2	HardG4	Oakley	S+	1.518	0.47	0.27	0.17	0.104	0.2	0.39	1.374	4.09	4.572	0.03	0.638	1.602	0.21	0.002	0.044	0.096	0.102	0.656	0.426
133	3	2	33	1	BreadG1	Hereward	S+	1.124	0.338	0.204	0.076	0.058	0.118	0.212	0.628	1.972	3.524	0.142	0.402	0.95	0.094	0.004	0.034	0.068	0.05	0.49	0.42
133	3	2	33	2	BreadG1	Hereward	S+	0.996	0.31	0.154	0.068	0.012	0.094	0.17	0.484	2.138	3.562	0.162	0.36	0.97	0.086	0	0.03	0.064	0.046	0.476	0.418
134	3	2	34	1	HardG4	Buster	S+	1.142	0.368	0.136	0.064	0.006	0.084	0.172	0.682	1.512	1.816	0.086	0.416	0.792	0.062	0.008	0.028	0.058	0.042	0.286	0.418
134	3	2	34	2	HardG4	Buster	S+	1.118	0.376	0.144	0.076	0.006	0.082	0.154	0.594	1.678	1.95	0.082	0.428	0.934	0.08	0.008	0.036	0.098	0.046	0.324	0.418
135	3	2	35	1	BiscuitG3	Tuxedo	S+	1.008	0.346	0.146	0.07	0.01	0.096	0.138	0.316	2.208	2.744	0.124	0.424	0.9	0.086	0.008	0.036	0.07	0.038	0.49	0.418
135	3	2	35	2	BiscuitG3	Tuxedo	S+	1.07	0.35	0.154	0.07	0.008	0.102	0.174	0.294	2.53	2.632	0.124	0.458	0.956	0.074	0	0.038	0.048	0.03	0.458	0.422
136	3	2	36	1	BreadG1	Avalon	S+	1.078	0.374	0.19	0.09	0.008	0.104	0.18	0.602	3.002	3.148	0.008	0.552	1.016	0.104	0	0.036	0.044	0.058	0.628	0.418
136	3	2	36	2	BreadG1	Avalon	S+	1.078	0.348	0.2	0.074	0.012	0.092	0.186	0.522	2.734	3.13	0.156	0.288	0.812	0.098	0.006	0.032	0.074	0.05	0.552	0.42
137	3	2	37	1	BiscuitG3	Invicta	S+	1.086	0.366	0.156	0.08	0.056	0.102	0.01	0.708	2.322	3.918	0.16	0.442	0.954	0.08	0.008	0.032	0.08	0.062	0.312	0.418
137	3	2	37	2	BiscuitG3	Invicta	S+	1.138	0.396	0.198	0.096	0.008	0.112	0.196	0.674	2.508	4.234	0.164	0.438	0.998	0.102	0	0.04	0.052	0.088	0.366	0.418
138	3	2	38	1	BreadG2	Cadenza	S+	1.088	0.312	0.172	0.1	0.012	0.106	0.186	0.656	2.94	2.408	0.114	0.356	0.85	0.104	0	0.038	0.064	0.046	0.668	0.42
138	3	2	38	2	BreadG2	Cadenza	S+	1.112	0.344	0.156	0.098	0.012	0.124	0.182	0.6	3.066	2.782	0.136	0.376	0.87	0.098	0.006	0.034	0.084	0.044	0.73	0.418
139	3	2	39	1	BiscuitG3	Warrior	S+	1.34	0.374	0.204	0.118	0.012	0.128	0.238	0.96	3.376	4.074	0.006	0.748	1.472	0.12	0.012	0.052	0.1	0.05	0.586	0.42
139	3	2	39	2	BiscuitG3	Warrior	S+	1.666	0.498	0.254	0.142	0.008	0.156	0.224	1.138	3.538	4.18	0.008	0.468	1.516	0.124	0.01	0.06	0.092	0.05	0.45	0.418
140	3	2	40	1	HardG4	Savannah	S+	0.89	0.308	0.16	0.072	0.01	0.08	0.13	0.49	2.638	3.39	0.156	0.344	0.724	0.08	0.006	0.038	0.08	0.038	0.346	0.42
140	3	2	40	2	HardG4	Savannah	S+	0.816	0.368	0.162	0.076	0.008	0.09	0.12	0.384	2.54	3.464	0.006	0.332	0.692	0.08	0	0.036	0.1	0.04	0.362	0.422
141	3	2	41	1	BreadG1	Solstice	S+	0.948	0.276	0.158	0.076	0.012	0.084	0.154	0.42	2.73	3.02	0.134	0.344	0.796	0.084	0.004	0.032	0.024	0.04	0.44	0.418
141	3	2	41	2	BreadG1	Solstice	S+	0.942	0.306	0.148	0.082	0.012	0.092	0.136	0.542	2.84	3.254	0.014	0.364	0.848	0.098	0.008	0.034	0.09	0.046	0.544	0.418
142	3	2	42	1	BiscuitG3	Diego	S+	0.964	0.328	0.178	0.078	0.008	0.11	0.172	0.492	2.782	4.244	0.006	0.364	0.784	0.094	0.008	0.038	0.02	0.044	0.552	0.418
142	3	2	42	2	BiscuitG3	Diego	S+	0.922	0.342	0.168	0.078	0.008	0.12	0.15	0.52	2.496	4.184	0.19	0.286	0.762	0.076	0.008	0.028	0.06	0.038	0.538	0.418
143	3	2	43	1	BreadG1	Spark	S+	0.882	0.314	0.128	0.068	0.04	0.082	0.12	0.286	2.126	2.516	0.008	0.348	0.746	0.062	0.004	0.026	0.054	0.032	0.522	0.422
143	3	2	43	2	BreadG1	Spark	S+	0.872	0.328	0.134	0.06	0.006	0.08	0.118	0.426	2.064	2.214	0.102	0.372	0.706	0.07	0.002	0.028	0.074	0.026	0.442	0.418
144	3	2	44	1	BiscuitG3	Robigus	S+	1.038	0.382	0.156	0.088	0.05	0.102	0.186	0.782	1.906	2.628	0.012	0.384	0.856	0.094	0.008	0.032	0.09	0.068	0.442	0.42
144	3	2	44	2	BiscuitG3	Robigus	S+	1.022	0.398	0.152	0.082	0.012	0.1	0.158	0.756	1.548	2.108	0.114	0.342	0.76	0.09	0.008	0.034	0.04	0.058	0.424	0.418
145	3	2	45	1	BiscuitG3	Claire	S+	0.98	0.312	0.17	0.076	0.006	0.104	0.15	0.566	2.172	4.568	0.212	0.332	1.074	0.084	0.004	0.028	0.016	0.07	0.612	0.418
145	3	2	45	2	BiscuitG3	Claire	S+	0.894	0.308	0.142	0.07	0.034	0.082	0.128	0.448	1.988	4.218	0.2	0.39	0.86	0.08	0.002	0.026	0.08	0.064	0.552	0.42
146	3	2	46	1	BiscuitG3	Torch	S+	1.118	0.372	0.15	0.072	0.008	0.116	0.168	0.542	2.208	3.52	0.03	0.54	1.074	0.096	0.006	0.036	0.052	0.058	0.508	0.418
146	3	2	46	2	BiscuitG3	Torch	S+	1.154	0.386	0.174	0.078	0.056	0.114	0.184	0.466	2.138	3.078	0.03	0.334	0.84	0.088	0	0.034	0.05	0.048	0.448	0.418
147	3	2	47	1	BiscuitG3	Delphi	S+	0.834	0.334	0.136	0.064	0.008	0.09	0.132	0.426	1.972	3.966	0.166	0.34	0.766	0.094	0.004	0.032	0.07	0.064	0.536	0.418
147	3	2	47	2	BiscuitG3	Delphi	S+	0.956	0.32	0.152	0.07	0.008	0.104	0.162	0.596	1.872	3.612	0.014	0.304	0.738	0.082	0.006	0.032	0.07	0.052	0.444	0.42
148	3	2	48	1	BreadG1	Shamrock	S+	0.92	0.286	0.134	0.058	0.012	0.076	0.146	0.474	2.058	2.974	0.02	0.352	0.74	0.076	0	0.028	0.038	0.034	0.49	0.42
148	3	2	48	2	BreadG1	Shamrock	S+	0.92	0.264	0.14	0.06	0.008	0.076	0.142	0.37	2.1	2.746	0.02	0.338	0.734	0.074	0.004	0.03	0.07	0.03	0.388	0.42
149	3	2	49	1	BreadG2	Charger	S+	1.226	0.324	0.184	0.078	0.054	0.114	0.164	0.612	2.814	2.602	0.024	0.42	1.078	0.088	0.004	0.038	0.106	0.034	0.456	0.42
149	3	2	49	2	BreadG2	Charger	S+	1.194	0.316	0.168	0.002	0.004	0.116	0.17	0.462	2.792	2.838	0.138	0.592	1.078	0.086	0.004	0.036	0.096	0.038	0.478	0.428
150	3	2	50	1	BreadG1	Malacca	S+	1.042	0.324	0.182	0.078	0.01	0.104	0.208	0.556	2.73	5.728	0.198	0.524	1.292	0.104	0.008	0.038	0.04	0.068	0.496	0.426
150	3	2	50	2	BreadG1	Malacca	S+	1.004	0.344	0.16	0.08	0.012	0.108	0.188	0.484	2.442	4.948	0.22	0.544	1.134	0.094	0.006	0.034	0.09	0.054	0.482	0.42

## Sheet: 2011-2012 ANOVA
Amino Acid (short name)		Ala	Gly	Val	Leu	Ile	Thr	Ser	Pro	Asn		Asp	Met	Gln	Glu	Phe	Orn	Lys	His	Tyr	Trp	Cys
(long name)		Alanine	Glycine	Valine	Leucine	Isoleucine	Threonine	Serine	Proline	Asparagine		Apartic acid	Methionine	Glutamine	Glutamic acid	Pnenylalanine	Ornithine	Lysine	Histidine	Tyrosine	Tryptophan	Cystein
p-values (Bold: significant, p < 0.062; bold and underlined: ANOVA term to interpret)
Treatment		0.901236	0.559407	0.35271	0.349387	0.215362	0.744223	0.613111	0.260367	0.0396148		0.527358	0.420371	0.811687	0.824727	0.65281	0.966343	0.961992	0.480023	0.48852	0.0318148	0.353149
Type		0.0721935	<0.001	0.213104	0.562302	0.12783	0.124194	0.300955	<0.001	0.0419893		<0.001	0.918319	0.740466	0.662456	0.00280628	0.8379	0.351384	0.0399757	<0.001	0.031762	0.276094
Type.Variety		<0.001	<0.001	<0.001	<0.001	0.0832548	<0.001	<0.001	<0.001	<0.001		<0.001	0.208685	<0.001	<0.001	<0.001	0.00230839	<0.001	0.130782	<0.001	<0.001	0.738202
Type.Treatment		0.257692	0.972935	0.617261	0.291955	0.58141	0.30382	0.241887	0.582306	0.273749		0.175066	0.788565	0.37499	0.100753	0.417216	0.922633	0.378464	0.62456	0.188622	0.210706	0.0944043
Type.Variety.Treatment		0.362167	0.154617	0.349441	0.427075	0.783284	0.555372	0.142969	0.231059	0.0623443		0.378598	0.146956	0.76995	0.0711847	0.430348	0.905453	0.398079	0.497916	0.292795	0.121855	0.735937
																								Back-transformed means on raw scale
Means (on natural log scale) to interpret for each amino acid																								Ala	Gly	Val	Leu	Ile	Thr	Ser	Pro	Asn		Asp	Met	Gln	Glu	Phe	Orn	Lys	His	Tyr	Try	Cys
Grand Mean						-4.256							-3.71									-0.867						0.0131789							0.0234775									0.41921
SE						0.049							0.057									0.0003
Treatment
S+																					-0.652																						0.520003
S-																					-0.879																						0.414198
SED																					0.0415
df																					2
LSD (5%)																					0.1784
Type
BreadG1 (n = 84)																			-3.106																						0.0437797
BreadG2 (n = 48)																			-3.209																						0.039397
BiscuitG3 (n = 108)																			-3.138																						0.0423695
HardG4 (n = 60)																			-2.991																						0.0492372
Max SED (Type)																			0.0781
df																			95
LSD (5%)																			0.155
Type.Variety or Type.Variety.Treatment										S+	S-
BreadG1	Avalon	-0.0104024	-1.13248	-1.6985	-2.41643		-2.10443	-1.63446	-0.481138	0.7624	1.003	1.22021		-1.10625	0.208035	-2.47606	-4.98114	-3.16299		-3.04264	-0.488231			0.988652	0.321233	0.181958	0.0882399		0.120915	0.194058	0.61708	2.14241	2.72545	3.38688		0.329797	1.23026	0.0830735	0.00586623	0.0412989
	Gallant	0.0573963	-1.01051	-1.69482	-2.29831		-2.10434	-1.76942	-0.796631	0.6004	1.0536	1.56293		-0.854719	0.557329	-2.48061	-4.78412	-2.9039		-2.95678	-0.670769			1.05808	0.363035	0.182632	0.0994284		0.120926	0.169431	0.449845	1.82185	2.86696	4.7718		0.424403	1.745	0.082692	0.0073615	0.0538091
	Hereward	-0.00423837	-1.05859	-1.77513	-2.41882		-2.18346	-1.51091	-0.988974	0.6758	0.7283	1.09572		-1.02832	0.229958	-2.51603	-5.28103	-3.1337		-3.07217	-0.626721			0.994771	0.345944	0.168462	0.088027		0.111651	0.21971	0.370958	1.9646	2.07056	2.99034		0.356607	1.25755	0.07978	0.00408719	0.0425563
	Malacca	0.0550112	-1.03411	-1.57975	-2.1917		-1.95563	-1.25433	-0.59821	0.6737	1.0407	1.86188		-0.823019	0.518933	-2.27482	-4.73893	-3.0799		-2.79808	-0.695227			1.05555	0.354541	0.205027	0.110727		0.140475	0.284267	0.548795	1.96048	2.8302	6.43481		0.438104	1.67923	0.101815	0.00774804	0.0449637
	Shamrock	-0.092106	-1.21605	-1.86143	-2.57721		-2.27694	-1.81949	-0.804212	0.6382	0.4615	1.26741		-0.987271	0.255267	-2.60782	-5.42934	-3.39688		-3.18476	-0.767472			0.911008	0.2954	0.15445	0.074986		0.101598	0.161108	0.44644	1.89207	1.58545	3.55063		0.371592	1.28981	0.0726953	0.00338598	0.0324774
	Solstice	-0.0137823	-1.17794	-1.65063	-2.32391		-2.07502	-1.66276	-0.730674	0.679	1.0523	1.42101		-1.04541	0.350038	-2.50278	-4.85791	-3.02003		-3.04958	-1.07694			0.985312	0.306912	0.19093	0.0968902		0.124553	0.188615	0.480584	1.9709	2.86323	4.14031		0.350547	1.41812	0.0808574	0.00676671	0.0477996
	Spark	-0.160808	-1.13133	-1.89519	-2.5936		-2.34763	-2.21643	-1.27178	0.7181	0.718	1.04073		-1.19232	0.025078	-2.69101	-5.44867	-3.38492		-3.36539	-0.973546			0.850456	0.321603	0.14929	0.0737506		0.0945958	0.107997	0.279333	2.04953	2.04933	2.83027		0.302515	1.0244	0.0668127	0.00330203	0.0328803
BreadG2	Cadenza	0.0393459	-1.10876	-1.70362	-2.23533		-2.0713	-1.36032	-0.524968	0.8	0.9239	1.19681		-1.06834	0.358678	-2.34356	-5.39259	-3.1568		-3.00723	-0.469762			1.03913	0.328969	0.181023	0.105957		0.125021	0.255579	0.590574	2.22454	2.5181	3.30854		0.342579	1.43044	0.0949856	0.00355017	0.0415617
	Charger	0.117761	-1.09658	-1.65873	-2.60106		-1.95264	-1.32147	-0.715918	0.8128	1.0138	1.39911		-0.871301	0.488037	-2.45549	-4.94641	-2.97969		-3.01086	-0.721993			1.12397	0.333012	0.189381	0.0731949		0.140899	0.265744	0.487743	2.25321	2.75505	4.05059		0.417407	1.62812	0.0848207	0.0061089	0.0498085
	Rialto	0.0317995	-1.139	-1.67428	-2.2981		-1.99721	-1.33479	-0.613158	0.6121	0.6645	1.47491		-1.01263	0.375377	-2.37279	-4.68812	-2.99387		-3.01716	-0.75549			1.03131	0.319139	0.186444	0.0994498		0.134713	0.262213	0.540637	1.8433	1.94252	4.36965		0.362263	1.45454	0.0922207	0.00820398	0.0490934
	Shango	-0.121696	-1.14795	-1.77533	-2.40767		-2.22484	-2.12437	-0.922695	0.5966	0.5581	1.41188		-1.18043	0.0733844	-2.45875	-4.9078	-3.23682		-2.85544	-0.704542			0.884418	0.316286	0.168427	0.0890252		0.107084	0.118509	0.396447	1.81493	1.74635	4.10267		0.306147	1.07514	0.0845414	0.0063887	0.0382886
BiscuitG3	Claire	-0.0376819	-1.11202	-1.71689	-2.41262		-2.11824	-1.55968	-0.75191	0.5363	0.7358	1.74105		-1.00421	0.409353	-2.5245	-5.45289	-3.25281		-2.83167	-1.07415			0.962019	0.327895	0.178624	0.08858		0.119243	0.209203	0.470465	1.70867	2.08615	5.70235		0.365335	1.50484	0.0790985	0.00328391	0.0376655
	Delphi	-0.16996	-1.12548	-1.89478	-2.56283		-2.37993	-1.69945	-0.821916	0.5351	0.4261	1.41607		-1.23839	0.00138233	-2.48555	-5.38228	-3.3148		-2.79279	-0.649468			0.842698	0.323495	0.149351	0.0760862		0.0915568	0.181783	0.438589	1.70662	1.53027	4.1199		0.28885	1.00038	0.0822793	0.00359732	0.0353415
	Diego	-0.157161	-1.15959	-1.75976	-2.5436		-2.14051	-1.59389	-0.991776	0.6263	0.7097	1.58219		-1.25656	0.0833513	-2.64872	-5.12857	-3.31403		-3.22051	-0.795453			0.853567	0.312614	0.171086	0.0775831		0.116595	0.202135	0.369917	1.86968	2.03238	4.86458		0.283632	1.08592	0.0697414	0.00492502	0.0353694
	Invicta	0.107861	-0.868912	-1.58196	-2.15115		-1.99062	-1.51107	-0.33063	0.6334	0.8473	1.52244		-0.880396	0.445141	-2.41068	-4.90447	-3.03624		-2.61873	-1.01872			1.11289	0.418408	0.204573	0.11535		0.135611	0.219673	0.717471	1.88301	2.33234	4.5824		0.413619	1.55971	0.0887546	0.00641337	0.047015
	Robigus	0.0442803	-0.950244	-1.68709	-2.40635		-2.01816	-1.44835	-0.194593	0.4183	0.5826	1.15051		-1.01517	0.291616	-2.44855	-4.76535	-3.08721		-2.85556	-0.957019			1.04428	0.385646	0.184058	0.0891433		0.1319	0.233958	0.82217	1.51838	1.78969	3.1588		0.36134	1.33759	0.0854186	0.00751991	0.0446292
	Scout	-0.00126425	-1.08666	-1.63903	-2.17733		-2.11917	-2.33098	-0.378299	0.9873	0.7982	1.66646		-1.08638	0.420748	-2.26413	-5.15817	-2.96871		-2.98385	-0.605504			0.997737	0.336341	0.193168	0.112343		0.119131	0.0962008	0.684026	2.68298	2.22054	5.29239		0.336435	1.5221	0.10292	0.00475223	0.0503693
	Torch	0.07406	-0.957856	-1.70193	-2.38692		-2.0049	-1.43571	-0.714274	0.6326	0.5481	1.44204		-0.990976	0.399739	-2.43625	-5.16692	-3.08711		-2.89686	-0.969186			1.07587	0.382715	0.181332	0.0909127		0.133674	0.236947	0.488547	1.8815	1.72896	4.22833		0.370214	1.49044	0.0864881	0.00470211	0.0446339
	Tuxedo	0.0397767	-0.990393	-1.62304	-2.32032		-1.94712	-1.39818	-0.581321	0.6448	0.8734	1.67016		-0.96437	0.398492	-2.37033	-4.80274	-2.99991		-2.82349	-0.756828			1.03958	0.370431	0.196298	0.0972417		0.141684	0.246047	0.558159	1.90461	2.39404	5.31199		0.380223	1.48858	0.09245	0.00720725	0.0487915
	Warrior	0.262823	-0.99178	-1.54651	-2.17835		-1.92058	-1.2984	-0.279421	0.8326	0.7932	1.49887		-0.756725	0.701302	-2.36696	-4.6567	-2.8595		-2.997	-0.718959			1.2996	0.369916	0.211991	0.112228		0.145522	0.271968	0.755221	2.29829	2.20946	4.47564		0.468201	2.01538	0.0927655	0.0084978	0.0562972
HardG4	Badger	0.191953	-0.898908	-1.38612	-1.87069		-1.76645	-0.92277	-0.110922	0.8837	1.1139	1.64207		-0.793658	0.523755	-1.91371	-4.93906	-2.97567		-2.57788	-0.518624			1.21061	0.406014	0.249044	0.153018		0.169939	0.396417	0.894008	2.41884	3.04522	5.16486		0.451188	1.68736	0.146532	0.00616136	0.050013
	Buster	0.0862032	-1.04365	-1.59575	-2.24119		-2.04218	-1.32906	-0.419492	0.7464	0.975	1.27872		-1.04451	0.35287	-2.33613	-4.85471	-3.06536		-2.8743	-0.815061			1.08903	0.351167	0.201755	0.105332		0.128746	0.263726	0.656381	2.10839	2.65017	3.59103		0.350864	1.42215	0.0957012	0.00679162	0.0456373
	Oakley	0.134057	-0.956053	-1.71171	-2.22424		-2.02602	-1.30649	-0.193249	0.6422	0.6165	1.201		-0.923906	0.360372	-2.35316	-5.0894	-3.10178		-2.80609	-0.644742			1.14246	0.383407	0.179556	0.107149		0.130859	0.269768	0.823276	1.89966	1.85143	3.32243		0.395966	1.43286	0.0940679	0.00516174	0.0439692
	Santiago	-0.087177	-1.15463	-1.88181	-2.73224		-2.28228	-1.91122	-0.698407	0.6214	0.5507	1.35645		-1.03852	0.257946	-2.5559	-4.91271	-3.27872		-2.91583	-0.615077			0.915515	0.314174	0.151314	0.0640735		0.101052	0.1469	0.496377	1.86053	1.73347	3.8814		0.352979	1.29327	0.0766223	0.00635256	0.0366765
	Savannah	-0.226018	-1.10774	-1.88354	-2.5835		-2.31705	-1.9723	-1.08263	0.5647	0.6777	1.40297		-1.16492	0.12997	-2.67957	-5.68819	-3.30458		-3.17706	-1.05417			0.796704	0.329305	0.15105	0.0745091		0.0975643	0.138137	0.337705	1.75792	1.96834	4.06624		0.310948	1.13779	0.0675927	0.00238573	0.0357147
SED (Type.Variety)		0.0501819	0.0509207	0.0721997	0.139448		0.102326	0.276255	0.137318
df		95	95	95	95		95	95	95
LSD (5%)		0.0996237	0.10109	0.143334	0.27684		0.203142	0.548435	0.27261
SED (same Treatment)										0.13747		0.110554		0.0862391	0.0989	0.0904726	0.276296	0.101955		0.0813976	0.145132
df										95		95		95	95	95	95	95		95	95
LSD (5%)										0.27291		0.219477		0.171206	0.1963	0.179611	0.548518	0.202406		0.161595	0.288123
SED (between Treatments)										0.13636
df										96
LSD (5%)										0.27064

## Sheet: 2012-2013 data
plot_number	Block	MainPlot	SplitPlot	TechRep	Type	Variety	Treatment	Alanine	Glycine	Valine	Leucine	Isoleucine	Threonine	Serine	Proline	Asparagine	Aspartic acid	Methionine	Glutamic acid	Phenylalanine	Glutamine	Lysine	Histidine	Tyrosine	Tryptophan	Cysteine
1	1	1	1	1	HardG4	Solace	S-	1.29	1.368	1.046	0.674	0.71	1.836	0.754	9.426	33.734	118.936	0.884	4.782	0.832	9.182	0.02	0.08	0.136	0.056	0.054
1	1	1	1	2	HardG4	Solace	S-	1.534	1.512	1.246	0.724	0.734	2.196	0.928	9.848	40.16	137.854	0.922	7.092	0.818	10.964	0.012	0.088	0.154	0.07	0.018
1	1	1	1	3	HardG4	Solace	S-	1.276	1.192	0.936	0.598	0.688	1.824	0.596	7.082	29.46	103.736	0.778	3.964	0.62	8.87	0.022	0.162	0.006	0.056	0.016
2	1	1	2	1	HardG4	Goldengun	S-	0.97	0.156	0.13	0.064	0.058	0.478	1.36	12.402	27.934	49.792	0.046	0.074	0.022	13.538	0.018	0.612	0.006	0.004	0.64
2	1	1	2	2	HardG4	Goldengun	S-	0.988	0.162	0.106	0.366	0.13	0.466	1.266	17.984	31.514	72.02	0.044	0.15	0.014	14.436	0.014	0.152	0.006	0.114	0.514
2	1	1	2	3	HardG4	Goldengun	S-	1.03	0.228	0.366	0.42	0.154	0.462	1.286	19.542	32.97	68.908	1.07	0.16	0.592	14.714	0.008	0.134	0.012	0.096	0.334
3	1	1	3	1	SoftG4	Dali	S-	0.858	0.33	0.164	0.418	0.124	0.246	0.986	8.126	28.902	63.104	0.032	1.46	0.02	9.92	0.006	0.044	0.002	0.192	1.302
3	1	1	3	2	SoftG4	Dali	S-	0.776	0.32	0.18	0.358	0.102	0.474	0.994	8.114	29.092	60.9	0.056	0.092	0.028	11.248	0.014	0.184	0.01	0.216	0.64
3	1	1	3	3	SoftG4	Dali	S-	0.816	0.248	0.144	0.166	0.116	0.352	0.77	5.454	23.48	58.252	0.062	1.502	0.018	9.232	0.018	0.414	0.006	0.25	0.37
4	1	1	4	1	SoftG4	Cougar	S-	1.128	0.922	0.32	0.56	0.266	0.994	1.998	13.852	32.936	69.594	0.05	0.146	0.028	17.442	0.06	0.564	0.018	0.246	0.704
4	1	1	4	2	SoftG4	Cougar	S-	1.438	0.364	0.402	0.606	0.178	1.14	0.524	0.668	25.888	59.64	0.042	0.164	0.052	14.158	0.036	1.392	0.01	0.01	1.042
4	1	1	4	3	SoftG4	Cougar	S-	0.976	0.246	0.168	0.078	0.21	0.718	2.024	13.5	32.538	74.134	0.082	2.23	0.426	13.738	0.008	0.252	0.01	0.164	0.176
5	1	1	5	1	SoftG4	Panacea	S-	0.006	0.038	10.238	7.628	0.052	0.116	0.838	1.55	5.3	15.01	0.008	0.01	0.01	7.254	0.004	1.398	0.002	0	0.008
5	1	1	5	2	SoftG4	Panacea	S-	0.148	0.044	9.796	7.298	0.038	0.126	1.1	0.88	2.514	9.34	0.01	0.014	0.018	7.266	0.014	1.422	0	0	0.034
5	1	1	5	3	SoftG4	Panacea	S-	0.246	0.138	0.03	0.054	0.038	0.154	2.474	1.376	4.426	12.112	0.008	0.02	0.032	8.538	0.02	1.356	0	0	0.062
6	1	1	6	1	BreadG2	Cubanita	S-	0.438	0.026	0.242	5.68	0.51	0.638	0.016	1.69	5.026	23.4	0.008	0.88	0.122	1.894	0.004	0.146	0.004	0.048	0.02
6	1	1	6	2	BreadG2	Cubanita	S-	0.402	0.254	0.264	5.726	0.494	0.63	0.016	1.35	4.608	16.398	0.004	0.03	0.006	1.916	0.006	0.044	0.002	0.034	0.022
6	1	1	6	3	BreadG2	Cubanita	S-	0.414	0.248	8.012	5.736	0.508	0.634	0.112	1.988	5.262	21.23	0.006	0.71	0.01	1.938	0.004	0.024	0.004	0.044	0.03
7	1	1	7	1	SoftG4	Revelation	S-	1.324	0.162	0.368	0.212	0.17	1.554	1.956	9.894	35.828	88.396	0.084	3.182	0.568	16.018	0.048	0.644	0.008	0.162	0.954
7	1	1	7	2	SoftG4	Revelation	S-	1.414	3.572	0.586	0.578	0.226	1.014	2.128	10.426	38.202	100.534	1.394	3.05	0.582	17.18	0.036	0.69	0.01	0.22	0.268
7	1	1	7	3	SoftG4	Revelation	S-	1.394	0.764	0.224	0.664	0.212	0.978	2.008	12.49	41.196	100.95	0.048	3.118	0.41	17.97	0.02	0.326	0.008	0.23	0.682
8	1	1	8	1	SoftG4	Lancaster	S-	0.022	0.32	0.392	0.288	0.102	0.3	0.36	4.124	16.06	61.944	0.034	0.996	0.01	6.814	0.008	0.204	0.01	0.198	0.7
8	1	1	8	2	SoftG4	Lancaster	S-	0.68	0.196	0.466	0.452	0.104	0.296	0.196	3.664	16.708	68.394	0.04	0.874	0.012	7.564	0.034	0.296	0.012	0.218	0.486
8	1	1	8	3	SoftG4	Lancaster	S-	1.068	0.39	0.154	0.178	0.198	0.422	1.074	0.272	19.402	67.468	0.038	0.088	0.03	10.696	0.03	0.258	0.01	0.2	0.212
9	1	1	9	1	BiscuitG3	Delphi	S-
9	1	1	9	2	BiscuitG3	Delphi	S-
9	1	1	9	3	BiscuitG3	Delphi	S-
10	1	1	10	1	HardG4	Icebreaker	S-	1.056	1.872	0.156	0.238	0.238	2.24	1.438	17.824	39.306	108.152	1.694	3.194	1.068	13.056	0.012	0.166	0.014	0.256	0.166
10	1	1	10	2	HardG4	Icebreaker	S-	1.354	2.07	2.57	0.624	0.266	1.204	1.808	21.038	40.976	121.368	1.876	4.408	1.258	13.266	0.01	0.238	0.018	0.3	0.96
10	1	1	10	3	HardG4	Icebreaker	S-	1.3	0.208	0.126	0.354	0.184	0.89	1.57	17.626	40.506	102.354	1.506	3.554	0.05	13.196	0.016	0.142	0.008	0.246	0.58
11	1	1	11	1	SoftG4	Twister	S-	1.644	1.164	0.938	0.666	0.67	1.802	0.554	14.242	35.902	95.968	0.708	6.02	1.03	11.2	0.024	0.238	0.224	0.034	0.008
11	1	1	11	2	SoftG4	Twister	S-	1.392	1.086	0.85	0.654	0.662	1.52	0.558	12.7	31.554	97.038	0.66	6.108	1.086	9.952	0.016	0.108	0.19	0.034	0.044
11	1	1	11	3	SoftG4	Twister	S-	1.456	1.312	0.846	0.61	0.652	1.732	0.542	13.296	32.142	86.108	0.546	5.302	1.012	10.342	0.02	0.066	0.19	0.002	0.048
12	1	1	12	1	BreadG2	Cadenza	S-
12	1	1	12	2	BreadG2	Cadenza	S-
12	1	1	12	3	BreadG2	Cadenza	S-
13	1	1	13	1	BreadG1	Gallant	S-	0.322	0.078	0.052	0.094	0.058	0.192	1.194	1.574	6.244	14.734	0.004	0.584	0.002	9.768	0.008	1.376	0	0.01	0.116
13	1	1	13	2	BreadG1	Gallant	S-	0.71	0.666	0.026	0.102	0.11	0.38	13.424	3.158	14.246	31.134	0.01	0.064	0.002	11.356	0.014	1.41	0.002	0.016	0.186
13	1	1	13	3	BreadG1	Gallant	S-	0.45	0.066	0.05	0.11	0.07	0.278	1.58	1.746	8.32	16.262	0.016	0.024	0.002	10.904	0.016	1.664	0.006	0.002	0.074
14	1	1	14	1	BiscuitG3	Croft	S-	0.364	0.102	0.09	0.036	0.046	0.174	0.198	1.996	16.254	20.258	0.008	0.12	0.01	4.088	0.01	0.306	0.002	0.002	0.042
14	1	1	14	2	BiscuitG3	Croft	S-	0.898	0.128	0.182	0.316	0.134	0.73	0.656	6.1	32.758	52.014	0.728	1.994	0.014	11.418	0.024	0.432	0.004	0.002	0.078
14	1	1	14	3	BiscuitG3	Croft	S-	0.01	0.078	0.144	0.164	0.022	0.25	0.08	0.048	13.158	13.206	0.004	0.48	0.006	6.336	0.002	0.082	0	0	0.024
15	1	1	15	1	BiscuitG3	Zulu	S-	1.996	3.552	0.114	0.184	0.282	1.818	2.672	7.26	46.914	95.648	0.156	3.126	0.51	25.504	0.056	0.456	0.008	0.158	1.222
15	1	1	15	2	BiscuitG3	Zulu	S-	2.042	0.262	0.226	0.076	0.352	1.6	4.07	9.93	49.982	104.306	0.072	0.17	0.034	28.094	0.434	0.298	0.258	0.166	1.006
15	1	1	15	3	BiscuitG3	Zulu	S-	2.168	0.312	0.158	0.692	0.472	1.878	3.444	12.374	55.698	102.516	0.048	4.118	0.024	28.236	0.514	0.228	0.008	0.004	0.364
16	1	1	16	1	BreadG2	Evoke	S-	1.388	1.876	0.11	0.406	0.24	2.492	1.028	10.31	45.674	83.928	0.706	4.706	0.258	19.828	0.006	0.064	0.002	0.004	0.104
16	1	1	16	2	BreadG2	Evoke	S-	0.59	0.066	0.052	0.15	0.108	0.458	0.368	3.416	26.326	32.072	0.01	1.438	0.006	11.094	0.004	0.152	0.002	0.002	0.014
16	1	1	16	3	BreadG2	Evoke	S-	0.01	0.11	0.184	0.238	0.026	0.308	0.274	1.672	16.442	14.252	0.012	0.042	0.008	8.676	0.002	0.106	0.002	0.002	0.046
17	1	1	17	1	HardG4	Dickens	S-	0.81	0.646	0.712	0.716	0.584	0.88	0.054	4.52	15.392	56.154	0.406	4.232	0.342	8.986	0.01	0.064	0.072	0.018	0.016
17	1	1	17	2	HardG4	Dickens	S-	0.924	0.044	0.816	0.848	0.596	0.872	0.052	5.846	19.334	72.574	0.454	5.382	0.342	10.692	0.012	0.274	0.014	0.002	0.024
17	1	1	17	3	HardG4	Dickens	S-	0.71	0.544	0.54	0.716	0.558	1.264	0.354	3.702	12.292	36.41	0.012	2.818	0.252	7.844	0.016	0.066	0.004	0	0.054
18	1	1	18	1	Other	AxC101	S-	1.566	0.216	0.14	0.238	0.154	0.73	1.214	14.29	43.96	88.858	1.386	6.494	0.566	20.234	0.01	0.064	0.018	0.004	0.274
18	1	1	18	2	Other	AxC101	S-	1.38	0.234	0.118	0.29	0.132	0.598	1.122	12.16	44.494	94.106	1.49	0.174	0.56	20.016	0.01	0.27	0.008	0.074	0.298
18	1	1	18	3	Other	AxC101	S-	1.72	2.21	0.17	0.316	0.172	1.022	1.39	14.688	48.366	108.066	1.93	7.588	0.726	23.254	0.016	0.76	0.008	0.004	0.39
19	1	1	19	1	SoftG4	Myriad	S-	1.748	1.58	0.992	1.166	0.688	2.366	0.976	16.91	55.912	150.442	0.926	10.992	0.714	14.108	0.01	0.128	0.012	0.034	0.042
19	1	1	19	2	SoftG4	Myriad	S-	2.172	1.838	1.172	1.268	0.718	2.368	1.148	17.664	58.344	142.744	0.886	10.992	0.746	14.498	0.018	0.148	0.176	0.002	0.048
19	1	1	19	3	SoftG4	Myriad	S-	1.972	1.694	1.134	0.656	0.74	2.446	1.092	16.764	56.12	146.012	0.89	10.198	0.732	15.012	0.014	0.516	0.148	0.032	0.054
20	1	1	20	1	SoftG4	Denman	S-	1.232	0.896	0.832	0.55	0.624	1.648	0.76	7.772	23.316	100.57	0.67	4.972	0.51	9.486	0.01	0.05	0.004	0.002	0.018
20	1	1	20	2	SoftG4	Denman	S-	1.036	0.67	0.712	0.798	0.6	1.376	0.544	5.538	16.446	80.99	0.506	4.198	0.392	2.588	0.008	0.074	0.076	0.038	0.016
20	1	1	20	3	SoftG4	Denman	S-	0.964	0.686	0.656	0.806	0.588	1.304	0.044	4.932	16.296	68.762	0.464	3.434	0.362	7.906	0.006	0.068	0.078	0.034	0.032
21	1	1	21	1	SoftG4	Viscount	S-	0.668	0.584	0.642	0.294	0.182	0.47	0.354	2.736	12.658	15.786	0.162	1.474	0.244	0.278	0.01	0.142	0.036	0.034	0.102
21	1	1	21	2	SoftG4	Viscount	S-	0.444	0.652	0.354	0.31	0.208	0.27	0.188	1.71	12.438	8.134	0.092	0.432	0.17	1.25	0.016	0.102	0.024	0.044	0.412
21	1	1	21	3	SoftG4	Viscount	S-	0.44	0.51	0.618	0.278	0.176	0.294	0.206	2.526	15.482	10.4	0.1	0.802	0.19	3.478	0.058	0.042	0.004	0.026	0.112
22	1	1	22	1	BreadG1	Avalon	S-	0.488	0.018	0.276	5.73	0.504	0.688	0.022	2.666	5.566	25.596	0.228	1.108	0.006	4.116	0.006	0.022	0.04	0.008	0.024
22	1	1	22	2	BreadG1	Avalon	S-	0.586	0.334	0.356	0.578	0.506	0.846	0.028	3.636	8.638	39.938	0.298	1.736	0.008	4.582	0.004	0.128	0.004	0	0.02
22	1	1	22	3	BreadG1	Avalon	S-	0.572	0.04	0.452	5.716	0.494	0.668	0.044	3.064	7.5	37.138	0.288	1.632	0.236	4.828	0.004	0.056	0.002	0.012	0.078
23	1	1	23	1	SoftG4	Alchemy	S-	1.174	0.222	0.19	0.274	0.262	0.894	1.732	8.152	36.642	110.868	1.096	2.52	0.25	18.864	0.054	0.34	0.006	0.204	0.954
23	1	1	23	2	SoftG4	Alchemy	S-	1.15	0.24	0.228	0.3	0.206	1.184	2.504	5.516	36.768	128.042	1.394	0.112	0.49	19.836	0.054	0.14	0.01	0.258	0.664
23	1	1	23	3	SoftG4	Alchemy	S-	1.424	0.34	0.234	0.284	0.238	1.716	2.508	8.116	42.354	112.178	0.086	2.944	0.036	24.148	0.046	0.542	0.222	0.252	0.982
24	1	1	24	1	Other	SR3	S-	0.446	0.034	8.142	5.824	0.488	0.634	0.018	1.336	4.016	27.314	0.22	0.876	0.094	1.842	0.01	0.154	0.002	0.024	0.02
24	1	1	24	2	Other	SR3	S-	0.41	0.024	7.956	5.698	0.484	0.632	0.016	0.804	2.412	21.672	0.008	0.624	0.09	2.862	0.002	0.054	0.002	0.016	0.028
24	1	1	24	3	Other	SR3	S-	0.522	0.04	0.356	5.876	0.506	0.658	0.014	1.58	4.438	35.202	0.262	0.076	0.014	1.816	0.002	0.062	0.002	0.024	0.044
25	1	1	25	1	BreadG2	Sterling	S-	1.714	0.958	0.776	0.582	0.644	1.732	0.958	7.366	28.228	106.276	0.628	6.26	0.012	9.408	0.008	0.07	0.106	0.076	0.044
25	1	1	25	2	BreadG2	Sterling	S-	1.58	0.942	0.798	0.56	0.646	1.596	0.838	7.388	26.36	107.154	0.656	6.456	0.016	8.814	0.012	0.112	0.11	0.074	0.02
25	1	1	25	3	BreadG2	Sterling	S-	1.444	0.742	0.626	0.558	0.62	1.05	0.652	6.546	20.298	110.08	0.614	5.04	0.386	7.358	0.008	0.126	0.006	0.086	0.044
26	1	1	26	1	Other	AxC205	S-	0.894	0.236	0.274	0.226	0.064	0.428	0.224	2.73	14.444	56.49	0.02	0.04	0.034	0.864	0.01	0.486	0.01	0.224	1.154
26	1	1	26	2	Other	AxC205	S-	0.678	0.238	0.35	0.354	0.058	0.268	0.478	1.908	11.29	39.016	0.038	0.054	0.014	7.102	0.022	0.21	0.008	0.194	0.426
26	1	1	26	3	Other	AxC205	S-	0.724	0.326	0.28	0.174	0.12	0.508	0.48	2.992	18.254	78.462	0.036	0.072	0.022	9.78	0.038	0.708	0.016	0.214	1.012
27	1	1	27	1	BiscuitG3	Invicta	S-	1.778	1.592	1.106	0.644	0.742	2.016	1.042	11.344	32.508	115.122	0.046	6.616	0.616	12.786	0.016	0.09	0.006	0.074	0.056
27	1	1	27	2	BiscuitG3	Invicta	S-	1.398	1.152	0.828	0.586	0.644	1.646	0.708	8.762	24.992	96.27	0.656	5.61	0.022	9.928	0.012	0.104	0.006	0.052	0.108
27	1	1	27	3	BiscuitG3	Invicta	S-	1.252	1.064	0.766	0.562	0.662	1.634	0.65	8.51	23.248	90.566	0.636	4.856	0.472	10.172	0.026	0.064	0.09	0.054	0.042
28	1	1	28	1	Other	SR3	S-	0.846	0.444	0.416	0.604	0.516	0.676	0.018	1.558	5.256	25.024	0.184	2.004	0.01	1.936	0.008	0.048	0.044	0.058	0.03
28	1	1	28	2	Other	SR3	S-	0.756	0.442	0.308	0.544	0.512	0.716	0.022	2.124	7.24	56.256	0.402	1.686	0.226	1.888	0.01	0.266	0.002	0.054	0.012
28	1	1	28	3	Other	SR3	S-	0.774	0.442	0.412	0.554	0.526	0.714	0.196	2.214	7.656	50.358	0.38	1.346	0.24	1.992	0.004	0.144	0.006	0.07	0.072
29	1	1	29	1	BiscuitG3	Weaver	S-	1.554	0.936	0.682	0.736	0.606	1.16	0.03	4.136	14.336	82.112	0.506	4.484	0.01	9.282	0.01	0.056	0.086	0.06	0.024
29	1	1	29	2	BiscuitG3	Weaver	S-	1.528	0.9	0.586	0.704	0.588	1.056	0.032	3.55	13.156	74.316	0.438	5.002	0.258	8.292	0.01	0.166	0.068	0.046	0.03
29	1	1	29	3	BiscuitG3	Weaver	S-	1.39	0.944	0.608	0.68	0.576	0.976	0.034	3.508	12.898	71.89	0.448	4.2	0.248	8.558	0.004	0.148	0.052	0.056	0.01
30	1	1	30	1	Other	AxC102	S-	0.504	0.042	7.834	5.616	0.5	0.66	0.03	2.694	5.386	35.1	0.316	0.05	0.16	3.91	0.01	0.092	0.002	0.026	0.05
30	1	1	30	2	Other	AxC102	S-	0.91	0.698	0.432	0.634	0.528	1.11	0.256	6.162	14.316	79.172	0.57	3.066	0.012	5.848	0.01	0.126	0.002	0.042	0.084
30	1	1	30	3	Other	AxC102	S-	0.766	0.04	0.29	0.562	0.512	0.974	0.264	4.804	10.96	86.33	0.616	2.834	0.326	5.036	0.01	0.108	0.004	0.048	0.022
31	1	1	31	1	BiscuitG3	Torch	S-	0.766	0.132	0.06	0.26	0.11	0.636	0.456	5.05	25.88	57.568	0.502	1.914	0.032	2.698	0.002	0.132	0.004	0.054	0.072
31	1	1	31	2	BiscuitG3	Torch	S-	0.304	0.064	0.042	0.042	0.05	0.144	0.034	2.026	14.37	22.292	0.01	0.544	0.08	2.544	0.004	0.088	0.002	0.028	0.046
31	1	1	31	3	BiscuitG3	Torch	S-	0.454	0.056	0.082	0.116	0.078	0.246	0.044	2.64	16.73	26.744	0.014	0.66	0.106	2.372	0.006	0.232	0.002	0.03	0.054
32	1	1	32	1	SoftG4	Leeds	S-	0.89	0.048	0.508	0.692	0.536	0.816	0.324	7.58	15.982	51.638	0.422	2.992	0.448	6.89	0.012	0.096	0.08	0.028	0.026
32	1	1	32	2	SoftG4	Leeds	S-	1.146	0.816	0.488	0.856	0.562	1.266	0.36	11.014	22.138	67.1	0.554	3.726	0.032	8.432	0.022	0.1	0.006	0.032	0.042
32	1	1	32	3	SoftG4	Leeds	S-	0.716	0.04	0.374	0.762	0.536	0.738	0.178	5.662	8.452	30.484	0.012	1.532	0.4	2.226	0.008	0.124	0.004	0.02	0.086
33	1	1	33	1	Other	AxC100	S-
33	1	1	33	2	Other	AxC100	S-
33	1	1	33	3	Other	AxC100	S-
34	1	1	34	1	BreadG2	Bonham	S-	2.13	0.296	0.56	0.418	0.284	1.996	3.196	25.8	50.958	120.596	0.088	3.828	0.758	23.432	0.024	0.38	0.008	0.156	0.97
34	1	1	34	2	BreadG2	Bonham	S-	2.44	0.312	0.324	0.442	0.226	1.242	3.48	18.226	42.59	103.356	0.028	2.952	0.128	21.772	0.026	0.644	0.254	0.198	0.74
34	1	1	34	3	BreadG2	Bonham	S-	2.32	2.964	0.228	0.106	0.302	1.818	3.704	24.06	50.484	110.594	1.442	0.242	0.046	21.012	0.028	0.45	0.234	0.158	0.094
35	1	1	35	1	BiscuitG3	Cocoon	S-	1.476	0.862	0.604	0.834	0.58	1.512	0.568	6.904	29.682	93.332	0.652	5.79	0.416	9.35	0.012	0.112	0.008	0.04	0.068
35	1	1	35	2	BiscuitG3	Cocoon	S-	1.818	1.058	0.802	0.866	0.592	1.872	0.852	7.482	42.046	109.31	0.71	7.642	0.446	12.718	0.018	0.102	0.006	0.038	0.026
35	1	1	35	3	BiscuitG3	Cocoon	S-	1.76	0.956	0.694	0.556	0.606	1.732	0.734	8.488	34.344	109.092	0.73	6.64	0.458	11.764	0.02	0.13	0.102	0.05	0.036
36	1	1	36	1	HardG4	Santiago	S-	0.896	1.04	0.98	0.652	0.392	0.744	0.498	5.74	24.616	18.374	0.104	1.876	0.282	8.652	0.006	0.26	0.004	0.028	0.338
36	1	1	36	2	HardG4	Santiago	S-	1.56	1.224	1.62	0.952	0.568	1.238	0.892	8.418	29.288	25.954	0.186	2.846	0.584	10.29	0.012	0.31	0.104	0.052	0.4
36	1	1	36	3	HardG4	Santiago	S-	0.83	0.38	1.084	2.924	0.03	0.614	0.48	4.356	21.488	18.264	0.068	1.036	0.296	7.162	0.098	0.476	0.006	0.036	0.618
37	1	1	37	1	BreadG2	Podium	S-	1.544	2.606	0.15	0.506	0.194	0.962	1.812	12.38	39.162	88.968	1.344	4.42	0.44	16.95	0.016	0.254	0.006	0.12	0.202
37	1	1	37	2	BreadG2	Podium	S-	1.72	3.098	0.18	0.342	0.228	0.858	1.976	14.61	42.314	96.484	1.596	5.756	0.034	19.42	0.018	0.37	0.116	0.114	0.374
37	1	1	37	3	BreadG2	Podium	S-	1.496	2.812	0.088	0.278	0.2	2.132	1.71	13.634	40.234	88.238	1.474	3.886	0.032	17.61	0.01	0.292	0.006	0.112	0.114
38	1	1	38	1	BiscuitG3	Diego	S-	0.736	0.554	0.024	0.122	0.128	0.684	0.414	3.432	27.528	57.508	0.012	1.338	0.142	6.098	0.002	0.014	0.026	0	0.084
38	1	1	38	2	BiscuitG3	Diego	S-	0.474	0.348	0.024	0.056	0.088	0.148	0.258	2.192	20.114	40.504	0.236	0.846	0.074	4.074	0.002	0.016	0	0.012	0.042
38	1	1	38	3	BiscuitG3	Diego	S-	0.436	0.098	0.038	0.05	0.074	0.214	0.044	1.068	18.776	17.29	0.006	0.054	0.01	0.258	0.004	0.12	0.004	0	0.284
39	1	1	39	1	HardG4	Duxford	S-	2.006	1.004	0.77	0.804	0.594	1.754	0.768	6.36	32.342	78.666	0.498	8.082	0.306	15.056	0.006	0.344	0.004	0.02	0.054
39	1	1	39	2	HardG4	Duxford	S-	2.058	1.008	0.854	0.556	0.608	1.954	0.974	8.096	37.16	92.164	0.524	8.108	0.014	17.27	0.154	0.086	0.098	0.026	0.036
39	1	1	39	3	HardG4	Duxford	S-	2.822	1.278	1.022	0.596	0.666	2.318	1.35	8.796	43.868	106.468	0.592	10.668	0.336	19.894	0.014	0.192	0.118	0.002	0.01
40	1	1	40	1	BreadG1	Skyfall	S-	1.11	0.706	0.886	0.94	0.608	1.566	0.414	13.356	30.726	75.424	0.486	5.578	0.42	14.256	0.006	0.126	0.104	0.038	0.038
40	1	1	40	2	BreadG1	Skyfall	S-	1.316	0.842	0.808	0.984	0.616	1.658	0.568	13.562	31.916	89.294	0.526	7.348	0.524	15.088	0.01	0.09	0.17	0.034	0.044
40	1	1	40	3	BreadG1	Skyfall	S-	1.324	0.994	0.958	0.99	0.612	1.804	0.582	15.398	33.838	91.238	0.516	7.234	0.486	15.382	0.02	0.458	0.006	0.028	0.012
41	1	1	41	1	SoftG4	Rowan	S-	1.194	0.27	0.386	0.306	0.084	1.05	1.31	7.994	29.67	93.41	0.042	0.096	0.014	15.75	0.018	0.894	0.022	0.116	1.314
41	1	1	41	2	SoftG4	Rowan	S-	1.308	0.352	0.216	0.122	0.21	0.778	1.848	9.462	32.434	100.266	0.042	0.128	0.026	16.364	0.022	0.47	0.012	0.122	0.868
41	1	1	41	3	SoftG4	Rowan	S-	1.278	0.394	0.432	0.09	0.118	0.564	1.388	6.044	28.384	84.272	0.038	0.066	0.198	14.074	0.01	0.372	0.014	0.11	1.084
42	1	1	42	1	HardG4	Evolution	S-	1.718	1.536	1.118	0.76	0.71	1.856	0.966	18.35	42.71	112.304	0.836	6.724	0.888	12.438	0.01	0.102	0.222	0.04	0.038
42	1	1	42	2	HardG4	Evolution	S-	1.266	0.998	0.746	0.594	0.624	1.582	0.666	11.964	31.822	90.396	0.616	5.53	0.614	9.986	0.01	0.084	0.118	0.024	0.014
42	1	1	42	3	HardG4	Evolution	S-	1.192	0.992	0.738	0.56	0.618	1.456	0.748	12.254	29.438	85.948	0.582	4.906	0.58	9.122	0.026	0.078	0.004	0.024	0.016
43	1	1	43	1	BreadG2	Rialto	S-	0.364	0.026	0.012	0.04	0.044	0.058	0.012	2.574	8.202	19.458	0.126	0.708	0.092	4.052	0.002	0.052	0.002	0	0.028
43	1	1	43	2	BreadG2	Rialto	S-	0.378	0.248	0.012	0.044	0.056	0.106	0.042	2.214	7.766	19.824	0.004	0.72	0.09	2.184	0.002	0.058	0	0.002	0.022
43	1	1	43	3	BreadG2	Rialto	S-	0.39	0.03	0.014	0.034	0.042	0.1	0.126	2.236	7.374	17.536	0.004	0.714	0.092	0.37	0.002	0.01	0.002	0.008	0.082
44	1	1	44	1	BreadG1	Solstice	S-	0.614	0.334	0.024	0.102	0.106	0.268	0.076	4.162	18.778	46.326	0.282	1.4	0.084	7.518	0.002	0.016	0	0	0.1
44	1	1	44	2	BreadG1	Solstice	S-	0.266	0.182	0.018	0.042	0.05	0.098	0.196	1.7	9.608	18.616	0.004	0.55	0.03	3.282	0.004	0.066	0.002	0.01	0.044
44	1	1	44	3	BreadG1	Solstice	S-	0.664	0.342	0.014	0.092	0.116	0.198	0.354	4.556	18.988	46.426	0.28	1.558	0.004	7.404	0.002	0.062	0.022	0.026	0.068
45	1	1	45	1	HardG4	Kielder	S-	0.8	0.054	0.342	0.616	0.51	0.8	0.292	4.436	7.28	47.408	0.012	1.728	0.362	5.032	0.01	0.144	0.05	0	0.038
45	1	1	45	2	HardG4	Kielder	S-	0.858	0.6	0.29	0.694	0.516	0.792	0.286	4.35	9.362	53.632	0.43	2.22	0.306	5.538	0.006	0.116	0.006	0.022	0.034
45	1	1	45	3	HardG4	Kielder	S-	0.716	0.52	0.27	0.584	0.516	0.808	0.028	3.95	5.966	41.94	0.376	1.542	0.314	4.658	0.008	0.134	0.002	0.022	0.064
46	1	1	46	1	BreadG2	Einstein	S-	0.302	0.24	0.012	0.032	0.028	0.062	0.02	1.2	8.192	29.702	0.17	0.06	0.052	7.292	0.004	0.008	0.002	0	0.028
46	1	1	46	2	BreadG2	Einstein	S-	0.454	0.174	0.02	0.038	0.042	0.116	0.018	1.804	9.826	29.672	0.182	0.06	0.062	0.226	0.002	0.04	0	0.018	0.032
46	1	1	46	3	BreadG2	Einstein	S-	0.334	0.136	0.262	0.022	0.04	0.114	0.156	1.638	9.89	26.698	0.164	0.026	0.002	0.164	0.002	0.028	0.002	0.016	0.146
47	1	1	47	1	SoftG4	Horatio	S-	1.05	0.76	0.638	0.978	0.594	1.38	0.484	10.262	23.79	103.138	0.656	4.238	0.7	7.406	0.01	0.13	0.006	0.06	0.048
47	1	1	47	2	SoftG4	Horatio	S-	1.092	0.758	0.628	1.008	0.608	1.416	0.43	10.696	23.144	87.996	0.59	2.634	0.7	6.69	0.012	0.066	0.008	0.054	0.052
47	1	1	47	3	SoftG4	Horatio	S-	0.98	0.756	0.488	0.992	0.578	1.418	0.398	9.076	20.022	88.216	0.674	2.5	0.034	2.32	0.006	0.122	0.004	0.058	0.032
48	1	1	48	1	BreadG2	Cashel	S-	0.942	0.63	0.39	0.666	0.542	1.06	0.26	5.998	16.26	49.948	0.414	2.686	0.334	4.932	0.006	0.154	0.002	0.032	0.032
48	1	1	48	2	BreadG2	Cashel	S-	0.812	0.058	0.3	0.728	0.54	0.708	0.2	5.428	14.714	39.132	0.334	2.194	0.334	4.572	0.018	0.168	0.006	0.002	0.034
48	1	1	48	3	BreadG2	Cashel	S-	0.836	0.6	0.412	0.814	0.548	1.062	0.272	6.96	18.228	55.478	0.408	3.096	0.382	2.204	0.004	0.138	0.066	0.032	0.094
49	1	1	49	1	Other	AxC103	S-	1.256	0.826	0.592	0.808	0.55	1.536	0.482	8.782	20.092	79.528	0.622	8.008	0.474	11.036	0.016	0.142	0.004	0.02	0.084
49	1	1	49	2	Other	AxC103	S-	1.558	1.034	0.814	0.556	0.608	1.092	0.652	10.936	21.04	85.572	0.086	8.698	0.024	12.848	0.022	0.296	0.09	0.02	0.014
49	1	1	49	3	Other	AxC103	S-	0.84	0.714	0.47	0.69	0.544	0.808	0.268	5.726	12.62	47.962	0.438	4.266	0.358	9.128	0.006	0.04	0.002	0.014	0.06
50	1	1	50	1	BreadG1	Crusoe	S-	1.258	0.55	0.058	0.084	0.144	0.276	0.03	6.11	20.38	63.826	0.318	2.91	0.146	7.166	0.008	0.036	0.002	0.048	0.028
50	1	1	50	2	BreadG1	Crusoe	S-	0.856	0.384	0.024	0.084	0.128	0.328	0.036	4.566	18.818	49.542	0.268	2.338	0.138	6.222	0.008	0.016	0.002	0.04	0.018
50	1	1	50	3	BreadG1	Crusoe	S-	0.7	0.446	0.048	0.086	0.134	0.622	0.43	4.59	21.92	48.734	0.25	1.89	0.006	5.386	0.002	0.02	0.002	0.034	0.05
51	1	1	51	1	BreadG2	Cordiale	S-	0.906	0.46	0.45	0.626	0.546	0.812	0.276	3.542	10.426	49.26	0.324	2.114	0.022	5.932	0.016	0.068	0.006	0.048	0.096
51	1	1	51	2	BreadG2	Cordiale	S-	0.696	0.412	0.324	0.556	0.534	0.71	0.208	2.288	8.248	33.082	0.012	1.482	0.158	4.9	0.012	0.074	0.002	0	0.024
51	1	1	51	3	BreadG2	Cordiale	S-	1.172	0.668	0.538	0.71	0.592	1.314	0.408	4.828	16.718	66.456	0.43	3.402	0.292	6.108	0.024	0.11	0.004	0.046	0.026
52	1	1	52	1	BiscuitG3	Monterey	S-	1.528	1.162	0.616	0.896	0.6	1.062	0.574	10.046	33.282	76.618	0.58	5.75	0.022	11.594	0.01	0.1	0.006	0.038	0.084
52	1	1	52	2	BiscuitG3	Monterey	S-	1.472	1.01	0.572	0.84	0.598	1.116	0.688	9.192	34.47	81.618	0.56	6.172	0.464	11.26	0.022	0.08	0.008	0.002	0.056
52	1	1	52	3	BiscuitG3	Monterey	S-	0.668	0.466	0.286	0.548	0.514	0.75	0.19	2.51	10.102	26.4	0.012	1.62	0.01	5.466	0.006	0.106	0.006	0.016	0.024
53	1	1	53	1	Other	AxC104	S-	0.978	0.532	0.026	0.076	0.084	0.69	0.358	5.918	27.454	80.666	0.444	2.656	0.156	10.018	0.004	0.022	0.002	0.036	0.058
53	1	1	53	2	Other	AxC104	S-	1.228	0.554	0.044	0.048	0.1	0.734	0.382	6.764	28.18	93.364	0.502	2.774	0.186	9.358	0.002	0.038	0.032	0.046	0.032
53	1	1	53	3	Other	AxC104	S-	0.914	0.44	0.016	0.06	0.096	0.25	0.278	5.508	24.978	73.442	0.444	2.046	0.168	8.158	0.004	0.042	0.026	0.002	0.04
54	1	1	54	1	HardG4	Gator	S-	1.502	0.642	0.392	0.11	0.236	1.454	3.198	5.444	29.088	96.492	0.058	2.814	0.038	23.344	0.018	1.004	0.006	0.008	0.546
54	1	1	54	2	HardG4	Gator	S-	1.198	0.172	0.412	0.26	0.156	1.112	0.476	3.928	25.962	76.58	0.06	0.066	0.036	18.348	0.036	0.48	0.02	0.13	0.45
54	1	1	54	3	HardG4	Gator	S-	1.456	2.262	0.194	0.274	0.152	1.63	3.338	5.484	33.834	99.618	0.034	3.038	0.034	21.454	0.016	0.484	0.008	0.142	0.19
55	1	1	55	1	HardG4	Relay	S-	0.354	0.108	0.128	0.154	0.042	0.238	0.092	1.282	14.518	22.104	0.016	0.026	0.006	2.484	0.004	0.176	0.002	0.002	0.024
55	1	1	55	2	HardG4	Relay	S-	0.356	0.048	0.086	0.104	0.008	0.22	0.218	1.324	15.074	23.38	0.022	0.022	0.056	6.128	0.002	0.116	0.004	0.002	0.06
55	1	1	55	3	HardG4	Relay	S-	0.014	0.06	0.154	0.03	0.026	0.24	0.084	1.078	14.54	23.408	0.016	0.374	0.008	2.388	0.01	0.166	0.002	0.022	0.156
56	1	1	56	1	BreadG2	Chilton	S-	0.45	0.094	0.044	0.236	0.074	0.402	0.056	2.176	16.262	18.444	0.026	0.018	0.004	8.728	0.006	0.096	0.002	0.002	0.024
56	1	1	56	2	BreadG2	Chilton	S-	0.32	0.066	0.03	0.144	0.046	0.198	0.056	1.46	12.444	13.832	0.014	0.032	0.006	6.936	0.002	0.116	0.002	0	0.022
56	1	1	56	3	BreadG2	Chilton	S-	0.514	0.122	0.128	0.218	0.062	0.36	0.32	3.07	18.858	26.978	0.01	0.044	0.002	9.118	0.012	0.126	0.002	0.026	0.046
57	1	1	57	1	Other	AxC201	S-	0.886	0.064	0.4	0.602	0.514	0.748	0.292	5.83	11.73	61.542	0.516	2.328	0.296	5.65	0.006	0.144	0.004	0.03	0.08
57	1	1	57	2	Other	AxC201	S-	0.838	0.574	0.316	0.616	0.524	0.744	0.19	5.572	10.074	59.792	0.472	2.42	0.288	2.008	0.004	0.122	0.004	0.032	0.022
57	1	1	57	3	Other	AxC201	S-	0.74	0.492	0.294	0.546	0.502	0.682	0.136	5.008	10.222	58.084	0.448	2.048	0.252	1.984	0.006	0.184	0.002	0.03	0.048
58	1	1	58	1	Other	AxC202	S-	0.544	0.032	0.022	0.036	0.05	0.112	0.188	5.604	17.126	43.114	0.244	1.432	0.096	7.334	0.004	0.024	0.002	0	0.028
58	1	1	58	2	Other	AxC202	S-	0.914	0.608	0.026	0.086	0.14	0.338	0.4	4.102	30.514	83.092	0.426	1.898	0.004	8.204	0.002	0.016	0.002	0	0.032
58	1	1	58	3	Other	AxC202	S-	0.632	0.314	0.03	0.036	0.074	0.118	0.182	5.684	19.794	57.508	0.324	1.516	0.112	9.218	0.004	0.018	0.002	0.012	0.028
59	1	1	59	1	BiscuitG3	Icon	S-
59	1	1	59	2	BiscuitG3	Icon	S-
59	1	1	59	3	BiscuitG3	Icon	S-
60	1	1	60	1	BreadG1	Spark	S-
60	1	1	60	2	BreadG1	Spark	S-
60	1	1	60	3	BreadG1	Spark	S-
61	1	2	1	1	HardG4	Kielder	S+	0.266	0.014	0.004	0.034	0.026	0.056	0.01	0.658	2.95	23.516	0.006	0.28	0.004	0.016	0.002	0.018	0	0.068	0.058
61	1	2	1	2	HardG4	Kielder	S+	0.3	0.216	0.016	0.024	0.034	0.044	0.018	0.976	4.25	27.576	0.19	0.016	0.004	0.036	0	0.072	0	0.07	0.078
61	1	2	1	3	HardG4	Kielder	S+	0.662	0.308	0.018	0.086	0.09	0.076	0.024	1.366	5.11	36.188	0.234	0.534	0.108	0.03	0.002	0.016	0.002	0.084	0.098
62	1	2	2	1	Other	SR3	S+	0.344	0.198	0.04	0.036	0.034	0.066	0.012	0.02	2.984	18.21	0.006	0.022	0.004	0.026	0.004	0.056	0	0.168	0.066
62	1	2	2	2	Other	SR3	S+	0.36	0.02	0.016	0.028	0.024	0.04	0.01	0.434	3.27	19.038	0.13	0.008	0.002	0.018	0.002	0.032	0.002	0.168	0.052
62	1	2	2	3	Other	SR3	S+	0.452	0.022	0.03	0.07	0.04	0.018	0.022	0.692	4.222	25.024	0.164	0.322	0.056	0.024	0.002	0.032	0.002	0.238	0.054
63	1	2	3	1	Other	AxC103	S+	1.302	0.476	0.424	0.216	0.072	0.522	0.694	1.704	11.13	79.988	0.014	1.426	0.01	7.164	0.01	0.638	0.012	0.626	1.214
63	1	2	3	2	Other	AxC103	S+	1.036	0.298	0.188	0.062	0.1	0.442	0.19	1.684	13.76	96.364	0.024	0.096	0.012	8.352	0.018	0.268	0.146	0.694	0.602
63	1	2	3	3	Other	AxC103	S+	1.476	0.374	0.15	0.134	0.07	0.366	0.162	2.006	12.366	82.45	0.04	1.624	0.028	9.072	0.022	0.548	0.008	0.71	0.56
64	1	2	4	1	BreadG1	Crusoe	S+	0.598	0.724	0.75	0.336	0.178	0.276	0.382	0.778	3.002	8.476	0.072	0.538	0.078	2.192	0.02	0.304	0.004	0.136	0.546
64	1	2	4	2	BreadG1	Crusoe	S+	0.662	0.544	0.406	0.514	0.022	0.328	0.352	1.058	3.236	9.186	0.018	0.534	0.09	2.614	0.014	0.124	0.004	0.132	0.292
64	1	2	4	3	BreadG1	Crusoe	S+	0.732	0.726	0.318	0.5	0.134	0.318	0.052	0.948	3.478	8.982	0.092	0.59	0.128	0.376	0.008	0.24	0.006	0.124	0.18
65	1	2	5	1	Other	AxC100	S+	0.29	0.216	0.012	0.028	0.04	0.06	0.02	2.04	5.604	8.236	0.002	0.544	0.004	1.536	0	0.028	0.002	0	0.02
65	1	2	5	2	Other	AxC100	S+	0.526	0.22	0.02	0.05	0.064	0.114	0.194	3.586	8.898	15.168	0.016	1.008	0.008	2.962	0.002	0.022	0	0	0.062
65	1	2	5	3	Other	AxC100	S+	0.564	0.288	0.04	0.04	0.06	0.14	0.026	3.246	8.438	17.342	0.006	1.126	0.084	3.44	0.004	0.026	0.002	0.014	0.048
66	1	2	6	1	SoftG4	Twister	S+	0.556	0.026	0.324	0.578	0.53	0.664	0.028	3.376	1.98	23.254	0.2	0.542	0.012	1.894	0.008	0.206	0.006	0.136	0.032
66	1	2	6	2	SoftG4	Twister	S+	0.606	0.038	0.376	0.63	0.554	0.662	0.014	4.358	2.206	23.638	0.01	0.032	0.526	1.852	0.004	0.214	0.002	0.132	0.022
66	1	2	6	3	SoftG4	Twister	S+	0.476	0.058	0.26	0.58	0.532	0.618	0.032	3.022	1.42	13.342	0.008	0.514	0.334	1.898	0.006	0.222	0.002	0.078	0.036
67	1	2	7	1	BiscuitG3	Torch	S+	0.542	0.02	0.024	0.026	0.036	0.066	0.01	1.268	3.466	20.888	0.116	0.442	0.056	0.028	0.002	0.03	0.002	0.204	0.052
67	1	2	7	2	BiscuitG3	Torch	S+	0.576	0.184	0.01	0.038	0.042	0.068	0.01	1.446	3.864	25.108	0.14	0.56	0.006	0.038	0.002	0.018	0	0.22	0.068
67	1	2	7	3	BiscuitG3	Torch	S+	0.54	0.178	0.022	0.036	0.044	0.078	0.02	1.404	3.612	22.758	0.132	0.474	0.004	0.042	0.002	0.06	0	0.21	0.014
68	1	2	8	1	BreadG2	Evoke	S+	0.302	0.154	0.016	0.016	0.026	0.012	0.018	0.694	2.59	12.296	0.006	0.31	0.032	5.712	0.002	0.042	0.002	0.174	0.054
68	1	2	8	2	BreadG2	Evoke	S+	0.34	0.144	0.026	0.026	0.024	0.026	0.006	0.752	2.722	13.312	0.004	0.336	0.038	0.046	0	0.038	0	0.142	0.03
68	1	2	8	3	BreadG2	Evoke	S+	0.28	0.016	0.018	0.022	0.022	0.02	0.018	0.57	2.462	11.276	0.078	0.014	0.026	0.184	0	0.024	0	0.12	0.026
69	1	2	9	1	HardG4	Goldengun	S+	0.678	0.036	0.296	0.61	0.538	0.656	0.046	3.292	2.416	25.914	0.012	0.764	0.294	1.828	0.004	0.084	0.004	0.232	0.034
69	1	2	9	2	HardG4	Goldengun	S+	0.696	0.04	0.312	0.548	0.508	0.634	0.026	2.912	2.298	25.708	0.01	0.028	0.216	1.824	0.006	0.068	0.004	0.202	0.12
69	1	2	9	3	HardG4	Goldengun	S+	0.636	0.072	0.262	0.568	0.516	0.63	0.01	2.64	2.104	23.192	0.23	0.1	0.006	1.932	0.016	0.098	0.044	0.182	0.042
70	1	2	10	1	BreadG2	Cordiale	S+	0.83	0.412	8.504	6.066	0.5	0.648	0.016	1.716	2.856	34.774	0.312	1.08	0.016	1.85	0.002	0.054	0.002	0.144	0.02
70	1	2	10	2	BreadG2	Cordiale	S+	0.842	0.548	8.286	0.558	0.496	0.654	0.016	1.764	2.64	35.772	0.014	0.86	0.216	2.452	0.002	0.09	0.004	0.128	0.048
70	1	2	10	3	BreadG2	Cordiale	S+	0.796	0.048	0.336	6.062	0.498	0.66	0.024	1.84	2.808	35.114	0.022	0.958	0.016	1.876	0.006	0.166	0.004	0.15	0.038
71	1	2	11	1	SoftG4	Cougar	S+	0.412	0.074	0.062	0.026	0.064	0.156	2.654	3.324	3.02	23.652	0.016	0.016	0.002	7.214	0.004	1.506	0.004	0.096	0.022
71	1	2	11	2	SoftG4	Cougar	S+	0.432	0.05	0.074	0.1	0.074	0.1	0.022	3.064	2.942	24.694	0.028	0.492	0.004	2.406	0.002	0.092	0.004	0.17	0.052
71	1	2	11	3	SoftG4	Cougar	S+	0.534	0.122	0.026	0.086	0.062	0.136	1.504	3.99	3.686	29.002	0.01	0.804	0.114	7.244	0.006	1.376	0.006	0.1	0.038
72	1	2	12	1	SoftG4	Horatio	S+
72	1	2	12	2	SoftG4	Horatio	S+
72	1	2	12	3	SoftG4	Horatio	S+
73	1	2	13	1	SoftG4	Denman	S+	0.348	0.098	0.016	0.034	0.024	0.038	0.012	0.456	2.81	18.086	0.112	0.278	0.002	0.31	0	0.038	0	0.088	0.008
73	1	2	13	2	SoftG4	Denman	S+	0.764	0.056	0.042	0.05	0.076	0.088	0.008	1.514	5.652	38.904	0.206	0.762	0.146	0.158	0	0.048	0	0.256	0.052
73	1	2	13	3	SoftG4	Denman	S+	0.89	0.198	0.014	0.058	0.104	0.14	0.008	1.712	6.622	47.05	0.278	0.988	0.182	0.152	0.002	0.026	0.004	0.35	0.018
74	1	2	14	1	BreadG1	Avalon	S+	0.322	0.038	0.316	0.166	0.022	0.074	0.03	0.034	7.53	16.158	0.006	0.016	0.002	2.2	0.004	0.026	0	0.002	0.036
74	1	2	14	2	BreadG1	Avalon	S+	0.674	0.082	0.016	0.084	0.06	0.16	0.182	1.84	12.652	33.44	0.336	0.846	0.002	2.386	0.004	0.144	0	0.092	0.032
74	1	2	14	3	BreadG1	Avalon	S+	0.234	0.038	0.022	0.106	0.01	0.058	0.03	0.412	4.882	9.752	0.004	0.008	0.004	2.262	0.002	0.03	0.002	0.038	0.03
75	1	2	15	1	BiscuitG3	Invicta	S+	0.786	0.814	0.328	0.084	0.038	0.422	0.08	0.032	6.97	62.806	0.02	0.104	0.008	0.73	0.004	0.464	0.004	0.492	0.71
75	1	2	15	2	BiscuitG3	Invicta	S+	0.862	0.444	0.434	0.18	0.046	0.138	0.18	0.05	7.914	74.932	0.052	0.042	0.016	0.446	0.036	0.262	0.006	0.434	0.924
75	1	2	15	3	BiscuitG3	Invicta	S+	0.708	0.23	0.29	0.16	0.074	0.294	0.11	1.082	6.42	60.422	0.014	0.086	0.042	1.452	0.01	1.03	0.02	0.546	1.27
76	1	2	16	1	BreadG2	Cadenza	S+	0.404	0.178	0.31	0.13	0.104	0.348	0.056	0.504	3.052	12.412	0.096	0.29	0.044	0.492	0.002	0.25	0.01	0.09	0.276
76	1	2	16	2	BreadG2	Cadenza	S+	0.48	0.262	0.28	0.112	0.014	0.21	0.054	0.428	3.296	10.322	0.1	0.28	0.034	1.466	0.016	0.144	0	0.098	0.232
76	1	2	16	3	BreadG2	Cadenza	S+	0.43	0.046	0.2	0.084	0.104	0.338	0.044	0.51	3.042	10.374	0.092	0.224	0.036	0.3	0.004	0.148	0	0.084	0.072
77	1	2	17	1	HardG4	Duxford	S+	1.506	0.522	0.454	0.76	0.574	1.296	0.434	3.502	16.6	87.262	0.618	4.886	0.306	7.994	0.004	0.084	0.004	0.13	0.032
77	1	2	17	2	HardG4	Duxford	S+	1.704	0.09	0.572	0.696	0.562	1.032	0.494	4.698	19.698	77.48	0.616	4.866	0.014	8.056	0.004	0.068	0.05	0.098	0.092
77	1	2	17	3	HardG4	Duxford	S+	1.578	0.69	0.496	0.68	0.538	0.878	0.416	4.312	17.68	81.492	0.562	5.832	0.01	8.32	0.004	0.09	0.004	0.11	0.05
78	1	2	18	1	BreadG1	Skyfall	S+	0.746	0.032	0.33	5.736	0.5	0.62	0.012	1.204	1.612	7.746	0.006	0.89	0.112	1.798	0.004	0.184	0.002	0.242	0.02
78	1	2	18	2	BreadG1	Skyfall	S+	0.676	0.298	0.292	5.634	0.516	0.606	0.016	1.122	1.59	8.098	0.004	0.852	0.174	1.842	0.008	0.09	0.032	0.166	0.036
78	1	2	18	3	BreadG1	Skyfall	S+	0.724	0.268	7.762	0.604	0.522	0.668	0.006	1.496	1.67	7.504	0.002	1.118	0.012	1.79	0.002	0.062	0.002	0.208	0.02
79	1	2	19	1	BreadG1	Solstice	S+	0.766	0.126	0.192	0.24	0.038	0.158	0.108	0.038	4.79	49.708	0.008	0.102	0.002	0.774	0.006	1.042	0.012	0.48	0.502
79	1	2	19	2	BreadG1	Solstice	S+	0.032	0.878	0.388	0.048	0.07	0.278	0.198	0.052	7.334	70.36	0.06	0.872	0.016	0.554	0.018	0.348	0.006	0.618	0.606
79	1	2	19	3	BreadG1	Solstice	S+	0.726	0.304	0.174	0.242	0.066	0.208	0.3	0.038	5.324	49.154	0.018	0.068	0.02	0.718	0.004	0.542	0.012	0.436	0.296
80	1	2	20	1	SoftG4	Viscount	S+	0.714	0.232	0.15	0.176	0.084	0.206	0.11	3.428	8.718	41.426	0.016	0.68	0.01	0.468	0.026	0.214	0.004	0.558	0.176
80	1	2	20	2	SoftG4	Viscount	S+	0.542	0.124	0.178	0.126	0.086	0.048	0.092	2.884	7.85	40.942	0.036	0.06	0.012	0.488	0.012	0.302	0.002	0.354	0.26
80	1	2	20	3	SoftG4	Viscount	S+	0.606	0.172	0.086	0.12	0.088	0.13	0.068	3.314	7.918	38.796	0.02	0.046	0.034	0.422	0.008	0.304	0.004	0.4	0.194
81	1	2	21	1	BiscuitG3	Delphi	S+	0.966	0.82	0.358	0.482	0.118	0.406	0.226	1.312	6.066	59.54	0.026	0.09	0.018	0.912	0.006	0.476	0.008	0.892	0.55
81	1	2	21	2	BiscuitG3	Delphi	S+	0.874	0.456	0.192	0.114	0.052	0.312	0.078	0.842	5.352	51.362	0.028	0.046	0.016	0.276	0.01	0.63	0.004	0.758	0.248
81	1	2	21	3	BiscuitG3	Delphi	S+	0.942	0.356	0.14	0.294	0.08	0.248	0.11	0.948	6.366	55.432	0.054	0.048	0.006	0.412	0.004	0.486	0.004	0.834	0.588
82	1	2	22	1	BreadG2	Cashel	S+	0.008	0.012	0.014	0.018	0.02	0.018	0.02	0.286	2.21	2.28	0.002	0.024	0.008	1.722	0	0.024	0.002	0.04	0.022
82	1	2	22	2	BreadG2	Cashel	S+
82	1	2	22	3	BreadG2	Cashel	S+
83	1	2	23	1	Other	AxC101	S+	0.276	0.248	0.156	0.096	0.01	0.124	0.098	0.454	2.784	10.67	0.016	0.22	0.032	0.222	0.01	0.358	0.002	0.038	0.206
83	1	2	23	2	Other	AxC101	S+	0.264	0.388	0.212	0.138	0.072	0.36	0.076	0.574	2.518	9.038	0.06	0.248	0.036	0.964	0.004	0.292	0.008	0.034	0.232
83	1	2	23	3	Other	AxC101	S+	0.256	0.046	0.44	0.166	0.062	0.306	0.122	0.578	2.794	9.728	0.066	0.236	0.028	0.176	0.03	0.3	0.008	0.034	0.12
84	1	2	24	1	SoftG4	Myriad	S+	0.912	0.056	0.268	0.618	0.526	0.624	0.028	2.398	2.062	34.61	0.27	1.326	0.276	2.726	0.006	0.136	0.002	0.182	0.04
84	1	2	24	2	SoftG4	Myriad	S+	0.79	0.474	8.316	5.94	0.504	0.614	0.016	2.232	1.856	29.342	0.248	0.89	0.038	1.842	0.006	0.154	0.002	0.166	0.056
84	1	2	24	3	SoftG4	Myriad	S+	0.864	0.428	0.356	0.642	0.522	0.692	0.022	2.482	1.834	28.36	0.01	1.036	0.286	1.872	0.004	0.262	0.002	0.146	0.036
85	1	2	25	1	BreadG2	Chilton	S+	0.206	0.02	0.066	0.096	0.012	0.044	0.008	0.204	2.55	7.414	0.006	0.16	0.006	2.316	0.006	0.032	0	0.004	0.062
85	1	2	25	2	BreadG2	Chilton	S+	0.164	0.024	0.034	0.096	0.012	0.052	0.038	0.008	2.196	6.462	0.01	0.02	0.002	2.118	0.002	0.096	0	0.062	0.052
85	1	2	25	3	BreadG2	Chilton	S+	0.132	0.026	0.052	0.094	0.014	0.046	0.02	0.136	1.792	4.92	0.004	0.01	0.002	2.17	0.002	0.064	0.002	0.038	0.014
86	1	2	26	1	SoftG4	Lancaster	S+	0.35	0.132	0.164	0.04	0.052	0.176	0.026	1.698	4.388	12.32	0.008	0.024	0.008	2.138	0.018	0.204	0.004	0.12	0.036
86	1	2	26	2	SoftG4	Lancaster	S+	0.01	0.222	0.034	0.216	0.028	0.052	0.06	1.566	3.234	9.192	0.006	0.01	0.008	2.242	0.006	0.102	0.002	0.004	0.082
86	1	2	26	3	SoftG4	Lancaster	S+	0.008	0.218	0.03	0.098	0.044	0.202	0.078	1.15	3.45	11.18	0.008	0.02	0.004	2.354	0.008	0.122	0.002	0.11	0.012
87	1	2	27	1	BiscuitG3	Monterey	S+	0.796	0.422	0.254	5.622	0.504	0.612	0.036	1.796	3.132	27.79	0.23	1.122	0.224	1.828	0.002	0.086	0.002	0.15	0.014
87	1	2	27	2	BiscuitG3	Monterey	S+	0.728	0.12	8.206	5.866	0.498	0.624	0.026	1.508	2.866	28.606	0.012	0.782	0.02	2.016	0.01	0.306	0.004	0.112	0.114
87	1	2	27	3	BiscuitG3	Monterey	S+	0.788	0.04	0.276	0.558	0.524	0.63	0.024	2.254	2.94	26.17	0.032	1.026	0.262	1.946	0.01	0.106	0.002	0.154	0.03
88	1	2	28	1	Other	AxC104	S+	0.436	0.592	0.596	0.828	0.088	0.268	0.172	0.32	2.598	5.64	0.022	0.196	0.026	1.26	0.01	1.284	0.014	0.176	0.624
88	1	2	28	2	Other	AxC104	S+	0.444	0.242	0.502	0.108	0.014	0.142	0.364	0.342	2.244	7.756	0.058	0.34	0.02	1.768	0.036	0.488	0.03	0.134	0.694
88	1	2	28	3	Other	AxC104	S+	0.354	0.542	0.316	1.732	0.03	0.27	0.258	0.408	3.412	4.648	0.022	0.22	0.068	0.948	0.084	1.096	0.044	0.2	0.924
89	1	2	29	1	BreadG2	Bonham	S+	0.63	0.31	0.212	0.236	0.01	0.226	0.322	0.554	1.812	6.406	0.012	0.344	0.036	1.07	0.026	0.8	0.018	0.174	0.554
89	1	2	29	2	BreadG2	Bonham	S+	0.532	0.598	0.23	0.046	0.006	0.14	0.07	0.618	1.798	7.512	0.016	0.34	0.004	0.618	0.014	0.188	0.004	0.178	0.758
89	1	2	29	3	BreadG2	Bonham	S+	0.552	0.86	0.59	0.182	0.152	0.224	0.214	0.626	1.72	7.374	0.038	0.43	0.05	0.502	0.032	0.394	0.02	0.136	0.416
90	1	2	30	1	BreadG2	Einstein	S+	0.792	0.252	0.182	0.106	0.056	0.332	0.128	0.06	4.41	35.13	0.006	0.112	0.012	0.446	0.026	0.876	0.01	0.522	0.47
90	1	2	30	2	BreadG2	Einstein	S+	0.86	0.264	0.16	0.13	0.06	0.318	0.082	0.928	4.544	30.956	0.014	0.056	0.012	0.834	0.012	0.75	0.006	0.634	0.518
90	1	2	30	3	BreadG2	Einstein	S+	0.77	0.438	0.28	0.314	0.124	0.288	0.12	0.032	4.796	37.926	0.014	0.166	0.008	1.116	0.022	0.676	0.008	0.558	0.422
91	1	2	31	1	Other	SR3	S+	1.32	0.092	0.488	0.68	0.53	0.61	0.046	1.402	3.286	32.102	0.01	2.02	0.04	1.902	0.006	0.058	0.008	0.424	0.148
91	1	2	31	2	Other	SR3	S+	1.008	0.442	8.246	0.64	0.51	0.662	0.02	1.092	2.172	20.918	0.012	1.106	0.204	1.896	0.002	0.154	0.002	0.31	0.014
91	1	2	31	3	Other	SR3	S+	0.88	0.056	0.304	5.944	0.502	0.624	0.022	0.81	1.94	22.454	0.01	1.096	0.178	1.818	0.002	0.08	0.002	0.252	0.03
92	1	2	32	1	BreadG2	Cubanita	S+	0.066	0.04	0.126	0.116	0.008	0.174	0.044	0.006	0.044	0.142	0.01	0.018	0.002	2.216	0.01	0.078	0	0.088	0.04
92	1	2	32	2	BreadG2	Cubanita	S+	0.006	0.1	0.014	0.038	0.012	0.126	0.028	0.224	0.096	6.068	0.004	0.012	0.006	2.376	0.006	0.048	0	0.132	0.026
92	1	2	32	3	BreadG2	Cubanita	S+	0.004	0.064	0.038	0.016	0.012	0.078	0.062	0.006	1.432	6.652	0.002	0.012	0.002	2.252	0.002	0.044	0.002	0.18	0.022
93	1	2	33	1	HardG4	Relay	S+	0.342	0.03	0.032	0.038	0.028	0.034	0.008	0.588	2.44	15.496	0.006	0.292	0.004	0.062	0	0.02	0.002	0.074	0.118
93	1	2	33	2	HardG4	Relay	S+	0.466	0.026	0.012	0.024	0.036	0.046	0.008	0.824	3.428	23.12	0.138	0.014	0.002	0.018	0.002	0.022	0.002	0.108	0.016
93	1	2	33	3	HardG4	Relay	S+	0.684	0.216	0.244	0.034	0.032	0.054	0.03	0.042	5.678	35.756	0.248	0.582	0.006	0.046	0.002	0.026	0	0.182	0.026
94	1	2	34	1	SoftG4	Alchemy	S+	0.008	0.054	0.092	0.014	0.012	0.098	1.182	0.284	0.846	6.448	0.006	0.028	0.002	7.22	0.008	1.598	0.002	0.044	0.04
94	1	2	34	2	SoftG4	Alchemy	S+	0.01	0.038	0.042	0.102	0.026	0.026	1.104	0.016	0.784	6.366	0.008	0.012	0.002	7.218	0.004	1.438	0.002	0.046	0.036
94	1	2	34	3	SoftG4	Alchemy	S+	0.278	0.098	0.048	0.118	0.016	0.126	1.772	0.224	0.796	6.716	0.004	0.026	0.002	7.224	0.006	1.382	0.002	0.046	0.034
95	1	2	35	1	SoftG4	Leeds	S+
95	1	2	35	2	SoftG4	Leeds	S+
95	1	2	35	3	SoftG4	Leeds	S+
96	1	2	36	1	HardG4	Dickens	S+	0.876	0.172	0.364	0.142	0.178	0.33	0.07	2.396	5.544	31.458	0.026	0.102	0.018	0.608	0.004	0.316	0.014	0.272	0.248
96	1	2	36	2	HardG4	Dickens	S+	0.656	0.592	0.494	0.358	0.084	0.24	0.214	1.802	5.012	30.578	0.01	0.08	0.008	0.604	0.03	0.25	0.008	0.44	0.616
96	1	2	36	3	HardG4	Dickens	S+	1.214	0.232	0.254	0.112	0.154	0.492	0.134	3.868	10.298	70.322	0.014	1.62	0.05	7.348	0.01	0.664	0.27	0.758	1.62
97	1	2	37	1	SoftG4	Rowan	S+	0.632	0.328	7.828	5.612	0.508	0.62	0.024	1.762	1.648	19.63	0.008	0.804	0.226	1.814	0.01	0.078	0.002	0.078	0.052
97	1	2	37	2	SoftG4	Rowan	S+	0.536	0.046	7.754	5.562	0.498	0.62	0.018	1.338	1.326	13.736	0.004	0.034	0.138	1.812	0.004	0.038	0.004	0.058	0.022
97	1	2	37	3	SoftG4	Rowan	S+	0.73	0.064	0.308	0.558	0.526	0.682	0.114	2.336	1.998	22.836	0.208	0.078	0.26	1.924	0.008	0.14	0.004	0.104	0.08
98	1	2	38	1	BiscuitG3	Diego	S+	0.018	0.192	0.422	0.236	0.054	0.234	0.116	0.02	4.416	47.682	0.026	0.032	0.014	0.614	0.022	0.488	0.004	0.436	0.8
98	1	2	38	2	BiscuitG3	Diego	S+	0.022	0.28	0.098	0.054	0.054	0.166	0.176	0.02	6.172	76.042	0.044	0.064	0.024	0.244	0.004	0.442	0.004	0.638	0.414
98	1	2	38	3	BiscuitG3	Diego	S+	0.97	0.182	0.176	0.276	0.054	0.194	0.172	0.03	7.252	98.1	0.042	0.054	0.02	0.998	0.032	0.486	0.018	0.854	0.608
99	1	2	39	1	HardG4	Solace	S+	0.748	0.036	0.368	6.238	0.504	0.634	0.04	0.726	2.042	27.794	0.012	1.052	0.016	1.888	0.006	0.246	0.006	0.22	0.02
99	1	2	39	2	HardG4	Solace	S+	0.788	0.41	0.288	0.572	0.506	0.666	0.018	0.75	2.164	29.318	0.274	0.94	0.012	1.854	0.008	0.14	0.006	0.238	0.028
99	1	2	39	3	HardG4	Solace	S+	1.052	0.07	0.298	0.582	0.516	0.672	0.02	1.194	2.572	30.054	0.238	1.1	0.284	1.808	0.006	0.15	0.002	0.222	0.028
100	1	2	40	1	BiscuitG3	Icon	S+	0.25	0.352	0.74	0.126	0.098	0.094	0.226	0.296	1.954	2.256	0.018	0.03	0.002	0.608	0.004	0.114	0.002	0.046	0.362
100	1	2	40	2	BiscuitG3	Icon	S+	0.324	0.154	0.096	0.116	0.096	0.088	0.138	0.284	2.054	3.792	0.018	0.142	0.1	1.146	0.006	0.088	0.004	0.07	0.566
100	1	2	40	3	BiscuitG3	Icon	S+	0.496	0.052	0.03	0.436	0.164	0.15	0.07	0.61	3.174	4.68	0.012	0.036	0.006	0.648	0.016	0.092	0.004	0.112	0.652
101	1	2	41	1	HardG4	Evolution	S+	0.95	0.576	0.35	0.668	0.552	0.674	0.016	3.046	2.972	36.68	0.364	1.112	0.014	1.878	0.008	0.148	0.002	0.104	0.068
101	1	2	41	2	HardG4	Evolution	S+	0.836	0.044	0.316	0.6	0.504	0.618	0.018	2.262	3.048	39.758	0.362	0.038	0.01	3.032	0.01	0.062	0.004	0.112	0.068
101	1	2	41	3	HardG4	Evolution	S+	0.85	0.042	0.318	6.208	0.512	0.716	0.022	2.748	3.492	43.402	0.37	1.106	0.246	1.806	0.018	0.144	0.004	0.106	0.042
102	1	2	42	1	BreadG2	Sterling	S+	1.122	0.25	0.258	0.026	0.044	0.23	0.136	2.094	7.46	57.932	0.048	0.058	0.028	0.268	0.012	0.304	0.006	0.56	0.822
102	1	2	42	2	BreadG2	Sterling	S+	0.944	0.134	0.12	0.056	0.078	0.162	0.098	0.106	7.274	46.382	0.032	0.036	0.008	0.382	0.006	0.162	0.004	0.49	0.676
102	1	2	42	3	BreadG2	Sterling	S+	0.948	1.442	0.176	0.046	0.036	0.204	0.16	1.804	5.892	41.668	0.022	0.068	0.008	0.29	0.014	0.138	0.002	0.464	0.356
103	1	2	43	1	BreadG2	Podium	S+
103	1	2	43	2	BreadG2	Podium	S+
103	1	2	43	3	BreadG2	Podium	S+
104	1	2	44	1	SoftG4	Panacea	S+	1.028	0.42	8.388	0.616	0.52	0.656	0.012	2.334	2.296	35.728	0.008	0.914	0.008	1.976	0.002	0.122	0.006	0.132	0.056
104	1	2	44	2	SoftG4	Panacea	S+	1.036	0.506	0.298	0.56	0.52	0.67	0.022	2.312	2.194	30.242	0.02	0.09	0.02	1.816	0.018	0.064	0.004	0.15	0.048
104	1	2	44	3	SoftG4	Panacea	S+	0.984	0.528	0.368	0.566	0.514	0.698	0.02	2.6	2.254	32.542	0.014	0.952	0.34	1.942	0.01	0.054	0.002	0.15	0.132
105	1	2	45	1	Other	AxC205	S+	0.87	0.068	0.288	0.592	0.53	0.734	0.17	3.244	11.372	49.592	0.43	1.312	0.304	4.416	0.014	0.376	0.004	0.09	0.022
105	1	2	45	2	Other	AxC205	S+	0.818	0.04	0.304	0.602	0.522	0.65	0.118	3.754	8.948	40.214	0.014	0.034	0.288	4.06	0.016	0.112	0.008	0.004	0.038
105	1	2	45	3	Other	AxC205	S+	0.922	0.062	0.352	0.618	0.528	0.724	0.046	4.376	10.946	45.464	0.416	1.584	0.34	4.562	0.014	0.464	0.006	0.098	0.046
106	1	2	46	1	BiscuitG3	Weaver	S+	0.704	0.392	0.26	5.548	0.514	0.64	0.02	1.134	2.846	38.176	0.356	1.088	0.216	2.634	0.008	0.08	0.002	0.164	0.054
106	1	2	46	2	BiscuitG3	Weaver	S+	0.72	0.056	0.274	5.778	0.512	0.624	0.14	1.418	3.348	38.09	0.346	1.138	0.018	1.898	0.002	0.036	0.002	0.16	0.028
106	1	2	46	3	BiscuitG3	Weaver	S+	0.746	0.336	0.3	5.894	0.502	0.634	0.012	1.174	2.968	37.302	0.01	1.118	0.008	1.85	0.012	0.148	0.002	0.182	0.03
107	1	2	47	1	BreadG1	Spark	S+
107	1	2	47	2	BreadG1	Spark	S+
107	1	2	47	3	BreadG1	Spark	S+
108	1	2	48	1	HardG4	Gator	S+	0.02	0.274	0.14	0.236	0.018	0.186	0.104	0.328	2.224	20.376	0.022	0.014	0.014	0.966	0.01	0.778	0.006	0.276	0.692
108	1	2	48	2	HardG4	Gator	S+	0.914	0.102	0.248	0.156	0.042	0.23	0.216	1.184	5.442	45.278	0.034	0.04	0.014	0.328	0.004	0.724	0.004	0.548	0.148
108	1	2	48	3	HardG4	Gator	S+	0.484	0.99	0.224	0.148	0.036	0.148	0.132	0.03	3.528	35.916	0.044	0.032	0.014	0.486	0.064	0.302	0.014	0.442	1.148
109	1	2	49	1	Other	AxC201	S+	1.012	0.482	0.28	0.548	0.5	0.692	0.028	4.234	6.172	46.392	0.392	1.796	0.01	1.838	0.006	0.118	0.004	0.14	0.056
109	1	2	49	2	Other	AxC201	S+	0.93	0.362	0.294	5.72	0.496	0.666	0.04	4.136	6.246	51.81	0.418	1.884	0.01	1.856	0.022	0.032	0.038	0.114	0.05
109	1	2	49	3	Other	AxC201	S+	0.97	0.058	7.914	0.566	0.508	0.73	0.04	3.452	6.302	52.6	0.4	1.96	0.276	1.826	0.018	0.066	0.004	0.116	0.018
110	1	2	50	1	BreadG2	Rialto	S+	0.166	0.044	0.038	0.014	0.014	0.094	0.87	0.336	0.96	5.78	0.008	0.008	0.002	7.214	0.006	1.324	0.002	0.028	0.06
110	1	2	50	2	BreadG2	Rialto	S+	0.204	0.026	0.022	0.066	0.014	0.106	1.88	0.358	1.136	5.332	0.004	0.026	0.002	7.242	0.008	1.332	0.002	0.028	0.05
110	1	2	50	3	BreadG2	Rialto	S+	0.006	0.028	0.016	0.034	0.018	0.042	0.812	0.546	1.34	6.254	0.006	0.026	0.002	7.2	0.008	1.548	0.004	0.036	0.216
111	1	2	51	1	BiscuitG3	Cocoon	S+	1.028	0.086	0.296	0.61	0.524	0.892	0.028	2.772	5.52	60.812	0.448	2.136	0.02	1.906	0.008	0.102	0.002	0.134	0.068
111	1	2	51	2	BiscuitG3	Cocoon	S+	1.068	0.71	0.362	0.6	0.518	0.824	0.308	3.436	6.324	53.946	0.532	2.018	0.01	2.194	0.004	0.192	0.004	0.116	0.042
111	1	2	51	3	BiscuitG3	Cocoon	S+	0.78	0.086	0.306	5.998	0.5	0.678	0.02	1.7	3.586	40.01	0.048	1.058	0.01	1.904	0.004	0.136	0.002	0.102	0.012
112	1	2	52	1	BreadG1	Gallant	S+	0.708	0.042	0.366	0.732	0.534	0.768	0.194	4.72	13.668	43.752	0.406	1.774	0.282	5.574	0.016	0.13	0.034	0.036	0.024
112	1	2	52	2	BreadG1	Gallant	S+	0.6	0.038	8.336	0.576	0.526	1.028	0.18	3.12	10.928	37.766	0.304	1.462	0.246	4.72	0.008	0.092	0.002	0.026	0.108
112	1	2	52	3	BreadG1	Gallant	S+	0.78	0.038	0.32	0.634	0.544	0.732	0.24	4.324	17.996	57.68	0.498	2.314	0.018	5.626	0.008	0.108	0.006	0.002	0.072
113	1	2	53	1	Other	AxC202	S+	0.314	0.024	0.006	0.048	0.026	0.006	0.01	1.158	3.32	15.718	0.006	0.296	0.004	0.022	0.002	0.034	0.002	0.006	0.112
113	1	2	53	2	Other	AxC202	S+	0.36	0.02	0.012	0.038	0.036	0.09	0.018	1.304	3.882	19.118	0.006	0.056	0.002	0.038	0.006	0.084	0.002	0.118	0.044
113	1	2	53	3	Other	AxC202	S+	0.426	0.038	0.028	0.04	0.028	0.048	0.02	1.766	4.976	23.19	0.156	0.306	0.002	0.062	0.004	0.052	0	0.136	0.024
114	1	2	54	1	HardG4	Icebreaker	S+	1.098	0.512	0.226	0.164	0.06	0.312	0.102	1.892	5.078	44.834	0.024	0.06	0.012	0.992	0.016	0.586	0.004	0.86	0.5
114	1	2	54	2	HardG4	Icebreaker	S+	0.838	0.276	0.13	0.33	0.208	0.214	0.278	0.07	5.22	36.916	0.022	0.064	0.024	1.312	0.036	0.474	0.008	0.55	1.168
114	1	2	54	3	HardG4	Icebreaker	S+	1.124	0.222	0.524	0.226	0.158	0.428	0.08	1.94	5.268	45.156	0.03	0.03	0.02	0.466	0.014	0.674	0.008	0.844	0.214
115	1	2	55	1	HardG4	Santiago	S+	0.312	0.07	0.074	0.15	0.02	0.056	0.028	0.596	2.686	9.412	0.006	0.18	0.002	2.098	0.012	0.19	0	0.1	0.08
115	1	2	55	2	HardG4	Santiago	S+	0.956	0.168	0.202	0.068	0.05	0.156	0.06	2.486	7.46	34.874	0.022	0.05	0.01	2.314	0.008	0.252	0.002	0.342	0.108
115	1	2	55	3	HardG4	Santiago	S+	0.284	0.04	0.04	0.184	0.016	0.136	0.066	0.618	2.776	9.034	0.008	0.008	0.016	2.22	0.006	0.058	0	0.09	0.052
116	1	2	56	1	SoftG4	Dali	S+	0.746	0.346	8.044	5.758	0.51	0.658	0.014	2.23	2.474	29.632	0.304	0.038	0.192	1.786	0.012	0.126	0.004	0.218	0.048
116	1	2	56	2	SoftG4	Dali	S+	0.82	0.358	0.3	0.56	0.512	0.672	0.02	2.57	2.84	26.16	0.016	0.664	0.012	2.45	0.002	0.102	0.004	0.184	0.05
116	1	2	56	3	SoftG4	Dali	S+	0.842	0.078	8.502	0.57	0.506	0.682	0.134	2.466	3.12	28.752	0.012	0.04	0.016	1.804	0.004	0.104	0.002	0.202	0.04
117	1	2	57	1	SoftG4	Revelation	S+	0.826	0.388	0.362	0.65	0.52	0.63	0.02	2.738	3.49	36.646	0.01	1.448	0.02	1.936	0.002	0.058	0.004	0.144	0.086
117	1	2	57	2	SoftG4	Revelation	S+	0.904	0.046	0.3	0.8	0.53	0.636	0.032	3.858	4.356	45.308	0.396	1.784	0.426	1.886	0.016	0.096	0.05	0.156	0.02
117	1	2	57	3	SoftG4	Revelation	S+	0.858	0.412	0.368	0.63	0.526	0.694	0.036	3.056	3.978	44.514	0.032	1.464	0.312	1.864	0.008	0.084	0.002	0.184	0.064
118	1	2	58	1	Other	AxC102	S+	0.69	0.198	0.02	0.036	0.056	0.084	0.088	2.3	8.426	34.884	0.188	0.764	0.1	0.24	0.002	0.018	0	0.016	0.052
118	1	2	58	2	Other	AxC102	S+	1.128	0.382	0.018	0.058	0.086	0.334	0.024	4.196	11.938	54.152	0.356	1.528	0.142	0.464	0.006	0.034	0.002	0.034	0.084
118	1	2	58	3	Other	AxC102	S+	0.902	0.268	0.008	0.038	0.056	0.1	0.116	2.914	9.938	36.3	0.198	1.18	0.092	0.344	0.002	0.016	0	0.022	0.018
119	1	2	59	1	BiscuitG3	Croft	S+	0.006	0.02	0.026	0.18	0.014	0.098	0.028	0.006	1.338	4.486	0.004	0.004	0.004	2.078	0	0.086	0	0.002	0.056
119	1	2	59	2	BiscuitG3	Croft	S+	0.006	0.02	0.012	0.17	0.012	0.056	0.02	0.254	1.448	5.072	0.012	0.006	0.008	2.124	0.002	0.038	0.002	0.002	0.012
119	1	2	59	3	BiscuitG3	Croft	S+	0.262	0.024	0.034	0.168	0.01	0.09	0.008	0.414	0.128	11.076	0.006	0.022	0.002	2.426	0	0.06	0.002	0.002	0.016
120	1	2	60	1	BiscuitG3	Zulu	S+	0.206	0.024	0.076	0.168	0.02	0.07	0.054	0.024	3.324	7.544	0.012	0.012	0.004	2.198	0.006	0.034	0.002	0.034	0.02
120	1	2	60	2	BiscuitG3	Zulu	S+	0.008	0.102	0.07	0.056	0.016	0.056	0.016	0.486	3.214	8.822	0.012	0.014	0.006	2.254	0.002	0.108	0	0.002	0.05
120	1	2	60	3	BiscuitG3	Zulu	S+	0.008	0.036	0.084	0.01	0.012	0.066	0.068	0.38	2.406	5.388	0.006	0.012	0.002	2.266	0.002	0.054	0.002	0.002	0.02
121	2	1	1	1	BreadG2	Bonham	S-
121	2	1	1	2	BreadG2	Bonham	S-
121	2	1	1	3	BreadG2	Bonham	S-
122	2	1	2	1	BreadG1	Gallant	S-	1.07	0.368	0.024	0.076	0.116	0.256	0.394	4.01	18.696	53.1	0.282	1.9	0.004	4.886	0.006	0.02	0	0	0.048
122	2	1	2	2	BreadG1	Gallant	S-	1.454	0.566	0.018	0.08	0.146	0.256	0.482	5.946	23.004	100.248	0.506	3.748	0.006	8.498	0.002	0.028	0.002	0.032	0.06
122	2	1	2	3	BreadG1	Gallant	S-	1.098	0.334	0.01	0.068	0.114	0.602	0.354	4.05	18.234	65.654	0.342	2.52	0.104	6.384	0.002	0.018	0	0.002	0.036
123	2	1	3	1	BreadG2	Einstein	S-
123	2	1	3	2	BreadG2	Einstein	S-
123	2	1	3	3	BreadG2	Einstein	S-
124	2	1	4	1	Other	AxC102	S-	0.754	0.51	0.026	0.056	0.078	0.664	0.288	5.018	23.11	84.59	0.358	2.312	0.118	9.664	0.004	0.036	0.002	0.012	0.01
124	2	1	4	2	Other	AxC102	S-	0.738	0.42	0.03	0.04	0.068	0.152	0.244	3.852	19.928	71.272	0.348	2.004	0.096	6.972	0.002	0.022	0.002	0	0.048
124	2	1	4	3	Other	AxC102	S-	1.008	0.608	0.034	0.058	0.098	0.336	0.358	7.188	28.444	116.44	0.494	3.372	0.172	11.054	0.004	0.012	0.004	0	0.014
125	2	1	5	1	HardG4	Solace	S-	2.096	0.462	0.406	0.536	0.426	2.55	4.942	5.474	46.376	137.676	0.02	0.104	0.018	21.342	0.022	0.636	0.008	0.122	0.804
125	2	1	5	2	HardG4	Solace	S-	1.926	0.534	0.226	0.406	0.408	2.648	5.254	6.374	57.424	157.576	0.112	0.166	0.032	23.646	0.022	0.412	0.014	0.152	0.776
125	2	1	5	3	HardG4	Solace	S-	1.926	0.534	0.226	0.406	0.408	2.648	5.254	6.374	57.424	157.576	0.112	0.166	0.032	23.646	0.022	0.412	0.014	0.152	0.776
126	2	1	6	1	BiscuitG3	Cocoon	S-
126	2	1	6	2	BiscuitG3	Cocoon	S-
126	2	1	6	3	BiscuitG3	Cocoon	S-
127	2	1	7	1	Other	AxC100	S-
127	2	1	7	2	Other	AxC100	S-
127	2	1	7	3	Other	AxC100	S-
128	2	1	8	1	BreadG2	Podium	S-	0.26	0.116	0.67	0.082	0.084	0.114	0.094	0.284	1.65	3.842	0.04	0.45	0.002	3.898	0.008	0.102	0.006	0.14	0.414
128	2	1	8	2	BreadG2	Podium	S-	0.246	0.094	0.494	0.13	0.008	0.106	0.044	0.328	1.426	5.264	0.032	0.268	0.054	0.164	0.026	0.492	0.004	0.102	0.354
128	2	1	8	3	BreadG2	Podium	S-	0.276	0.198	0.046	0.132	0.01	0.242	0.228	0.308	1.474	4.802	0.018	0.324	0.028	0.144	0.024	0.166	0.002	0.2	0.498
129	2	1	9	1	SoftG4	Cougar	S-	2.374	0.97	0.032	0.21	0.402	1.216	1.806	16.518	41.896	109.556	0.504	5.716	0.408	19.176	0.004	0.046	0.124	0.052	0.022
129	2	1	9	2	SoftG4	Cougar	S-	1.952	0.676	0.042	0.156	0.278	0.72	0.064	11.3	29.936	94.154	0.408	4.446	0.346	13.412	0.004	0.036	0.118	0.086	0.028
129	2	1	9	3	SoftG4	Cougar	S-	2.13	0.602	0.036	0.108	0.196	0.672	0.062	9.354	28.39	51.008	0.242	4.134	0.296	12.518	0.002	0.036	0.102	0.002	0.046
130	2	1	10	1	SoftG4	Panacea	S-	0.744	0.458	0.534	0.368	0.206	0.212	0.192	2.984	16.506	11.304	0.11	1.054	0.21	4.372	0.006	0.074	0.002	0.018	0.028
130	2	1	10	2	SoftG4	Panacea	S-	0.63	0.798	0.148	0.684	0.218	0.79	0.484	2.506	15.312	15.67	0.076	0.554	0.014	1.34	0.018	0.342	0.008	0.052	0.556
130	2	1	10	3	SoftG4	Panacea	S-	1.162	1.178	0.596	0.084	0.018	0.822	0.424	2.784	17.638	17.374	0.02	0.712	0.314	6.662	0.11	0.248	0.07	0.056	0.874
131	2	1	11	1	BreadG2	Cubanita	S-	0.748	0.28	0.038	0.062	0.068	0.132	0.034	2.85	17.34	38.348	0.236	1.112	0.004	6.008	0.002	0.034	0	0.024	0.074
131	2	1	11	2	BreadG2	Cubanita	S-	1.124	0.404	0.016	0.06	0.096	0.248	0.44	4.518	23.976	57.25	0.326	1.984	0.114	8.426	0.002	0.034	0.002	0.048	0.064
131	2	1	11	3	BreadG2	Cubanita	S-	0.666	0.29	0.008	0.03	0.052	0.136	0.218	2.772	16.4	28.76	0.182	1.346	0.002	6.256	0.002	0.028	0.002	0.002	0.04
132	2	1	12	1	BreadG2	Rialto	S-	0.282	0.06	0.07	0.13	0.034	0.07	0.038	1.092	7.474	14.096	0.012	0.038	0.002	2.332	0.002	0.1	0.002	0	0.064
132	2	1	12	2	BreadG2	Rialto	S-	0.25	0.056	0.038	0.042	0.012	0.12	0.03	0.866	6.766	11.41	0.016	0.008	0.004	2.19	0.004	0.032	0.002	0	0.034
132	2	1	12	3	BreadG2	Rialto	S-	0.25	0.02	0.066	0.102	0.012	0.058	0.048	0.84	5.884	11.472	0.008	0.014	0.01	2.292	0.004	0.038	0.002	0.002	0.02
133	2	1	13	1	BreadG1	Crusoe	S-	0.892	0.062	0.514	0.734	0.544	0.796	0.364	6.266	9.906	45.588	0.368	0.14	0.014	5.546	0.008	0.088	0.002	0.03	0.022
133	2	1	13	2	BreadG1	Crusoe	S-	0.892	0.056	0.454	0.662	0.534	0.828	0.384	6.908	9.876	42.918	0.328	3.328	0.014	6.208	0.006	0.086	0.01	0.022	0.012
133	2	1	13	3	BreadG1	Crusoe	S-	0.778	0.376	0.416	0.614	0.518	0.732	0.18	5.578	8.016	36.464	0.326	2.358	0.262	2.028	0.014	0.178	0.006	0.018	0.018
134	2	1	14	1	Other	AxC205	S-	0.708	0.24	0.02	0.038	0.058	0.094	0.034	2.986	18.234	41.584	0.266	0.986	0.128	4.012	0.004	0.05	0.006	0	0.03
134	2	1	14	2	Other	AxC205	S-	0.804	0.236	0.006	0.026	0.052	0.096	0.162	2.716	16.82	39.796	0.216	1.054	0.082	3.442	0.002	0.014	0.002	0.002	0.01
134	2	1	14	3	Other	AxC205	S-	0.592	0.198	0.02	0.034	0.05	0.088	0.032	2.296	15.048	26.618	0.176	0.65	0.082	0.214	0	0.012	0.002	0.014	0.038
135	2	1	15	1	HardG4	Dickens	S-	1.37	0.742	0.786	0.89	0.604	0.952	0.08	7.672	12.814	72.364	0.558	3.898	0.528	6.01	0.008	0.036	0.004	0.024	0.042
135	2	1	15	2	HardG4	Dickens	S-	0.84	0.058	0.45	0.654	0.53	0.756	0.022	4.07	6.62	37.506	0.01	1.944	0.016	4.864	0.012	0.124	0.004	0.02	0.02
135	2	1	15	3	HardG4	Dickens	S-	0.886	0.55	0.486	0.644	0.538	0.814	0.05	3.878	7.49	41.5	0.328	0.082	0.018	5.032	0.014	0.13	0.044	0.016	0.03
136	2	1	16	1	BreadG2	Evoke	S-	1.186	0.516	0.024	0.078	0.106	0.268	0.362	5.286	24.196	78.014	0.418	2.712	0.13	7.354	0.002	0.018	0.004	0.034	0.022
136	2	1	16	2	BreadG2	Evoke	S-	1.036	0.376	0.022	0.05	0.086	0.228	0.37	3.824	23.116	66.524	0.35	2.292	0.092	6.094	0.004	0.042	0.002	0.02	0.046
136	2	1	16	3	BreadG2	Evoke	S-	0.962	0.344	0.016	0.054	0.094	0.238	0.41	4.212	23.656	72.232	0.346	2.952	0.108	7.294	0.002	0.028	0.002	0.022	0.012
137	2	1	17	1	HardG4	Icebreaker	S-	1.382	0.444	0.036	0.1	0.15	0.396	0.644	6.764	20.88	77.186	0.474	2.768	0.28	6.452	0.004	0.014	0.002	0.09	0.046
137	2	1	17	2	HardG4	Icebreaker	S-	2.018	0.768	0.05	0.166	0.274	0.764	0.084	11.332	29.804	112.516	0.548	4.25	0.454	11.212	0.004	0.03	0.146	0.136	0.052
137	2	1	17	3	HardG4	Icebreaker	S-	1.136	0.452	0.48	0.106	0.168	0.4	0.512	6.134	19.23	66.59	0.378	1.814	0.254	5.3	0.002	0.048	0.004	0.056	0.04
138	2	1	18	1	BiscuitG3	Torch	S-	1.69	0.644	0.624	0.108	0.174	0.506	0.75	6.734	29.05	85.332	0.408	3.308	0.218	9.15	0.002	0.018	0.002	0.002	0.036
138	2	1	18	2	BiscuitG3	Torch	S-	1.232	0.468	0.054	0.058	0.096	0.318	0.498	4.434	22.824	68.748	0.336	2.994	0.136	7.198	0.004	0.028	0.002	0.028	0.01
138	2	1	18	3	BiscuitG3	Torch	S-	1.856	0.702	0.668	0.11	0.17	0.596	0.934	6.93	29.876	103.904	0.486	4.274	0.218	10.126	0.004	0.11	0.004	0.046	0.034
139	2	1	19	1	SoftG4	Denman	S-	1.34	0.268	2.368	0.876	0.044	0.196	0.774	3.514	14.66	12.284	0.068	1.138	0.204	1.014	0.03	1.046	0.006	0.044	0.468
139	2	1	19	2	SoftG4	Denman	S-	0.888	0.664	0.552	0.318	0.238	0.5	0.614	2.968	8.696	12.006	0.052	2.292	0.152	5.852	0.062	0.03	0.002	0.02	0.684
139	2	1	19	3	SoftG4	Denman	S-	1.288	0.674	0.788	0.322	0.012	0.61	0.754	4.666	14.336	18.454	0.12	3.086	0.252	7.15	0.006	0.366	0.004	0.022	0.224
140	2	1	20	1	Other	AxC103	S-
140	2	1	20	2	Other	AxC103	S-
140	2	1	20	3	Other	AxC103	S-
141	2	1	21	1	SoftG4	Viscount	S-	0.394	0.088	0.116	0.134	0.022	0.17	0.226	2.366	14.46	21.244	0.024	0.434	0.006	2.428	0.002	0.054	0.002	0.002	0.04
141	2	1	21	2	SoftG4	Viscount	S-	0.166	0.078	0.016	0.042	0.014	0.112	0.056	0.8	7.168	8.402	0.004	0.034	0.002	2.498	0.01	0.056	0	0	0.012
141	2	1	21	3	SoftG4	Viscount	S-	0.682	0.168	0.15	0.244	0.066	0.224	0.126	4.322	19.69	33.408	0.016	0.828	0.022	6.77	0.01	0.144	0.002	0.002	0.104
142	2	1	22	1	BiscuitG3	Monterey	S-	0.68	0.03	7.878	5.646	0.488	0.73	0.162	1.922	7.744	34.638	0.292	1.07	0.142	3.836	0.006	0.084	0.002	0.02	0.014
142	2	1	22	2	BiscuitG3	Monterey	S-	1.062	0.634	0.344	0.564	0.518	1.02	0.254	4.484	14.87	64.348	0.532	2.884	0.014	5.678	0.018	0.082	0.002	0.028	0.016
142	2	1	22	3	BiscuitG3	Monterey	S-
143	2	1	23	1	SoftG4	Rowan	S-	0.434	0.334	0.07	0.144	0.118	0.222	0.084	0.994	10.084	6.75	0.032	0.37	0.078	2.838	0.02	0.452	0.022	0	0.542
143	2	1	23	2	SoftG4	Rowan	S-	0.732	0.414	0.048	0.348	0.162	0.102	0.064	1.802	12.804	11.334	0.084	0.958	0.124	4.03	0.01	0.18	0.004	0.02	0.42
143	2	1	23	3	SoftG4	Rowan	S-	0.862	0.888	1.324	0.424	0.018	0.218	0.478	2.18	12.934	11.44	0.078	0.82	0.158	5.558	0.07	0.116	0.004	0.022	0.256
144	2	1	24	1	SoftG4	Revelation	S-	0.568	0.07	0.12	0.142	0.038	0.238	0.076	2.48	15.424	20.896	0.018	0.038	0.086	8.176	0.014	0.114	0.004	0	0.118
144	2	1	24	2	SoftG4	Revelation	S-	0.358	0.136	0.05	0.148	0.024	0.218	0.052	1.896	10.69	11.498	0.006	0.012	0.004	5.924	0.006	0.202	0.002	0	0.046
144	2	1	24	3	SoftG4	Revelation	S-	0.726	1.29	0.036	0.168	0.056	0.698	0.658	5.626	22.956	33.818	0.336	0.142	0.01	9.804	0.008	0.208	0.002	0	0.014
145	2	1	25	1	Other	AxC202	S-	0.206	0.032	0.012	0.052	0.012	0.086	0.024	1.764	8.344	10.708	0.006	0.006	0.004	2.378	0.004	0.108	0	0	0.048
145	2	1	25	2	Other	AxC202	S-	0.496	0.084	0.042	0.046	0.046	0.226	0.31	4.844	18.512	33.182	0.012	0.714	0.006	8.914	0.008	0.06	0.002	0	0.082
145	2	1	25	3	Other	AxC202	S-	0.16	0.056	0.038	0.048	0.006	0.046	0.018	0.942	6.98	8.06	0.006	0.02	0.006	2.442	0.004	0.062	0	0.002	0.02
146	2	1	26	1	BiscuitG3	Invicta	S-	1.078	1.088	1.098	0.536	0.376	0.708	0.884	2.774	22.12	11.71	0.082	1.502	0.226	2.476	0.014	0.23	0.068	0	0.71
146	2	1	26	2	BiscuitG3	Invicta	S-	1.01	1.098	0.486	0.452	0.298	0.654	0.634	1.772	16.906	9.178	0.05	1.548	0.008	8.342	0.052	0.262	0.002	0.002	0.644
146	2	1	26	3	BiscuitG3	Invicta	S-	1.362	1.066	1.614	0.608	0.52	0.992	1.042	3.584	22.766	15.064	0.058	2.88	0.342	2.236	0.018	0.068	0.004	0.026	0.404
147	2	1	27	1	HardG4	Kielder	S-	1.14	0.336	0.014	0.048	0.076	0.238	0.356	3.546	18.388	76.694	0.372	2.366	0.13	5.418	0.004	0.042	0.034	0.002	0.046
147	2	1	27	2	HardG4	Kielder	S-	0.954	0.304	0.042	0.038	0.068	0.152	0.274	2.972	17.222	78.156	0.4	2.028	0.116	4.932	0.004	0.022	0.004	0.024	0.03
147	2	1	27	3	HardG4	Kielder	S-	1.096	0.288	0.018	0.042	0.076	0.208	0.29	3.394	18.492	88.216	0.412	2.65	0.134	4.71	0.002	0.014	0.004	0	0.062
148	2	1	28	1	BreadG1	Avalon	S-	0.564	0.28	0.3	0.038	0.056	0.088	0.206	2.968	13.116	57.936	0.352	1.4	0.004	3.62	0.004	0.024	0.002	0.002	0.026
148	2	1	28	2	BreadG1	Avalon	S-	0.642	0.24	0.032	0.042	0.066	0.096	0.172	3.186	14.408	62.728	0.35	1.44	0.114	3.748	0.002	0.014	0.002	0.018	0.026
148	2	1	28	3	BreadG1	Avalon	S-	0.632	0.256	0.018	0.038	0.064	0.102	0.142	2.968	14.084	60.614	0.34	1.774	0.006	3.814	0.002	0.038	0.002	0	0.066
149	2	1	29	1	BiscuitG3	Icon	S-	0.712	0.302	0.332	0.062	0.096	0.214	0.33	3.314	17.762	56.022	0.29	1.954	0.15	7.004	0.002	0.008	0.002	0.046	0.042
149	2	1	29	2	BiscuitG3	Icon	S-	0.626	0.27	0.026	0.018	0.076	0.196	0.294	3.164	16.628	44.924	0.244	1.51	0.104	0.74	0.006	0.024	0	0.04	0.076
149	2	1	29	3	BiscuitG3	Icon	S-	0.508	0.216	0.01	0.042	0.068	0.158	0.022	2.554	14.646	36.298	0.196	1.314	0.08	5.018	0.002	0.024	0	0.03	0.038
150	2	1	30	1	SoftG4	Leeds	S-	0.934	0.256	0.03	0.058	0.09	0.218	0.03	5.31	18.28	44.928	0.232	1.77	0.15	5.612	0.004	0.044	0.002	0.012	0.05
150	2	1	30	2	SoftG4	Leeds	S-	0.896	0.194	0.016	0.044	0.068	0.154	0.024	3.892	15.814	41.244	0.208	2.09	0.11	4.914	0.004	0.02	0.002	0.008	0.046
150	2	1	30	3	SoftG4	Leeds	S-	1.466	0.368	0.022	0.074	0.12	0.618	0.046	6.836	21.696	72.08	0.304	3.674	0.184	6.572	0.006	0.024	0.006	0.002	0.04
151	2	1	31	1	HardG4	Goldengun	S-	1.532	0.446	0.026	0.126	0.2	0.408	0.622	11.456	23.862	74.89	0.358	2.46	0.326	10.872	0.004	0.04	0.008	0.102	0.022
151	2	1	31	2	HardG4	Goldengun	S-	0.734	0.196	0.016	0.05	0.082	0.144	0.02	4.504	15.386	38.182	0.214	1.238	0.114	5.604	0.002	0.016	0	0.044	0.042
151	2	1	31	3	HardG4	Goldengun	S-	0.836	0.244	0.03	0.006	0.078	0.17	0.034	4.984	13.884	35.51	0.208	0.988	0.104	4.9	0.002	0.018	0.002	0.04	0.028
152	2	1	32	1	BreadG2	Cadenza	S-	1.216	0.104	0.296	0.774	0.55	0.844	0.3	6.426	14.36	50.356	0.376	2.632	0.014	6.394	0.012	0.022	0.002	0.03	0.072
152	2	1	32	2	BreadG2	Cadenza	S-	1.278	0.442	0.44	0.686	0.55	0.87	0.072	7.08	18.302	54.774	0.442	3.108	0.388	7.614	0.008	0.236	0.004	0.03	0.028
152	2	1	32	3	BreadG2	Cadenza	S-	1.07	0.476	0.298	0.616	0.528	1.12	0.264	5.352	13.49	43.438	0.324	2.528	0.014	6.834	0.008	0.098	0.002	0.002	0.034
153	2	1	33	1	SoftG4	Lancaster	S-	1.144	0.392	0.406	0.69	0.536	0.814	0.236	6.786	11.012	46.45	0.366	2.062	0.014	5.342	0.008	0.056	0.004	0.034	0.076
153	2	1	33	2	SoftG4	Lancaster	S-	1.278	0.562	0.508	0.564	0.586	1.164	0.426	8.838	11.864	53.972	0.442	0.144	0.764	6.14	0.004	0.104	0.014	0.032	0.064
153	2	1	33	3	SoftG4	Lancaster	S-	1.35	0.51	0.476	0.762	0.562	0.894	0.388	7.884	13.684	65.286	0.518	3.01	0.6	2.36	0.026	0.134	0.078	0.038	0.05
154	2	1	34	1	HardG4	Relay	S-
154	2	1	34	2	HardG4	Relay	S-
154	2	1	34	3	HardG4	Relay	S-
155	2	1	35	1	BiscuitG3	Zulu	S-	0.932	0.486	0.05	0.076	0.138	0.284	0.042	4.856	20.308	53.418	0.308	2.178	0.19	5.93	0.004	0.026	0.002	0.02	0.044
155	2	1	35	2	BiscuitG3	Zulu	S-	1.188	0.586	0.026	0.102	0.154	0.392	0.548	6.56	24.77	65.892	0.342	2.202	0.008	7.804	0.002	0.036	0.002	0	0.044
155	2	1	35	3	BiscuitG3	Zulu	S-	0.584	0.304	0.012	0.06	0.082	0.154	0.31	3.312	14.734	30.92	0.194	1.096	0.004	4.674	0	0.014	0	0.012	0.096
156	2	1	36	1	BreadG2	Cashel	S-
156	2	1	36	2	BreadG2	Cashel	S-
156	2	1	36	3	BreadG2	Cashel	S-
157	2	1	37	1	SoftG4	Dali	S-	0.956	0.26	0.018	0.054	0.092	0.166	0.302	4.392	17.476	72.968	0.398	2.02	0.004	4.638	0.03	0.008	0.006	0.056	0.05
157	2	1	37	2	SoftG4	Dali	S-	1.116	0.378	0.036	0.06	0.112	0.228	0.326	5.056	17.966	71.158	0.412	1.968	0.006	5.02	0.002	0.03	0.004	0.066	0.054
157	2	1	37	3	SoftG4	Dali	S-	1.066	0.332	0.016	0.078	0.118	0.632	0.362	4.774	18.972	65.772	0.38	2.012	0.144	5.936	0.004	0.014	0.004	0.044	0.056
158	2	1	38	1	Other	AxC104	S-	1.386	0.436	0.048	0.06	0.1	0.286	0.448	4.94	23.554	81.2	0.376	3.01	0.14	9.904	0.002	0.022	0.002	0.03	0.022
158	2	1	38	2	Other	AxC104	S-	1.23	0.412	0.024	0.048	0.102	0.296	0.452	4.472	23.426	76.622	0.384	2.616	0.144	9.694	0.002	0.024	0.002	0	0.022
158	2	1	38	3	Other	AxC104	S-	1.202	0.37	0.362	0.06	0.09	0.264	0.386	3.966	22.566	76.382	0.372	2.588	0.142	8.492	0.002	0.02	0.032	0.002	0.016
159	2	1	39	1	BreadG1	Skyfall	S-	0.928	0.378	0.018	0.082	0.152	0.734	0.378	6.504	23.292	50.432	0.252	2.718	0.116	11.808	0.004	0.056	0.032	0.034	0.07
159	2	1	39	2	BreadG1	Skyfall	S-	0.63	0.234	0.018	0.062	0.098	0.518	0.026	4.95	18.042	35.294	0.17	1.49	0.078	9.448	0.002	0.028	0	0.02	0.066
159	2	1	39	3	BreadG1	Skyfall	S-	0.526	0.22	0.028	0.016	0.088	0.158	0.044	4.272	17.224	34.006	0.166	1.458	0.086	8.24	0.002	0.04	0	0.024	0.06
160	2	1	40	1	Other	AxC101	S-	0.77	0.04	0.026	0.05	0.056	0.078	0.152	2.962	15.508	53.104	0.356	1.306	0.004	3.39	0.008	0.02	0.002	0	0.074
160	2	1	40	2	Other	AxC101	S-	0.748	0.286	0.062	0.05	0.05	0.134	0.03	2.932	13.814	43.312	0.29	1.144	0.004	0.1	0.004	0.02	0.004	0.018	0.088
160	2	1	40	3	Other	AxC101	S-	0.794	0.282	0.026	0.044	0.058	0.118	0.044	3.19	13.128	41	0.01	1.008	0.106	0.148	0.002	0.054	0	0.014	0.036
161	2	1	41	1	HardG4	Santiago	S-	0.482	0.16	0.006	0.03	0.046	0.256	0.178	2.134	9.37	27.656	0.172	1.032	0.078	2.882	0	0.022	0	0.022	0.02
161	2	1	41	2	HardG4	Santiago	S-	1.086	0.332	0.35	0.05	0.08	0.206	0.306	4.456	15.308	57.98	0.334	2.184	0.152	4.714	0.002	0.056	0.006	0.044	0.014
161	2	1	41	3	HardG4	Santiago	S-	1.42	0.388	0.02	0.08	0.124	0.3	0.416	5.552	18.282	71.922	0.032	2.848	0.218	7.228	0.006	0.016	0.004	0.06	0.024
162	2	1	42	1	HardG4	Gator	S-	0.308	0.046	0.082	0.05	0.034	0.194	0.034	1.31	9.232	11.044	0.012	0.304	0.002	2.658	0.006	0.256	0.002	0	0.046
162	2	1	42	2	HardG4	Gator	S-	0.154	0.088	0.016	0.052	0.024	0.104	0.02	0.682	5.218	5.238	0.006	0.022	0.008	2.448	0.002	0.058	0.002	0	0.024
162	2	1	42	3	HardG4	Gator	S-	0.33	0.048	0.056	0.03	0.03	0.172	0.032	1.64	9.812	11.492	0.012	0.016	0.006	2.42	0.004	0.16	0.002	0	0.068
163	2	1	43	1	BiscuitG3	Delphi	S-	2.264	0.838	0.04	0.094	0.172	0.69	0.982	7.954	35.414	115.63	0.56	5.894	0.21	16.524	0.004	0.054	0.006	0.062	0.062
163	2	1	43	2	BiscuitG3	Delphi	S-	1.624	0.646	0.532	0.086	0.136	0.574	0.056	6.888	31.426	86.494	0.392	3.87	0.182	14.618	0.004	0.034	0.044	0.052	0.036
163	2	1	43	3	BiscuitG3	Delphi	S-	1.87	0.666	0.038	0.068	0.126	0.514	0.792	6.324	29.506	87.748	0.422	3.97	0.162	14.67	0.004	0.064	0.006	0.052	0.038
164	2	1	44	1	BiscuitG3	Diego	S-	0.926	0.458	0.332	0.444	0.056	0.46	1.652	0.054	26.254	83.46	0.046	0.164	0.018	13.356	0.014	1.486	0.01	0.002	0.702
164	2	1	44	2	BiscuitG3	Diego	S-	2.054	0.378	0.588	0.546	0.146	1.446	3.862	3.796	43.526	167.594	0.06	3.518	0.044	16.296	0.014	0.338	0.024	0.12	0.332
164	2	1	44	3	BiscuitG3	Diego	S-	1.542	0.294	0.352	0.132	0.152	1.062	1.872	2.718	37.076	124.956	0.072	2.416	0.018	15.732	0.02	0.376	0.172	0.128	0.652
165	2	1	45	1	HardG4	Duxford	S-	0.628	0.392	0.12	0.114	0.028	0.238	0.03	1.318	11.552	11.262	0.006	0.018	0.002	7.466	0.002	0.042	0	0.002	0.07
165	2	1	45	2	HardG4	Duxford	S-	0.494	0.052	0.014	0.126	0.018	0.104	0.086	0.812	9.346	9.916	0.01	0.078	0.004	2.62	0.004	0.132	0	0	0.026
165	2	1	45	3	HardG4	Duxford	S-	0.61	0.464	0.036	0.122	0.024	0.158	0.048	1.514	13.546	17.02	0.008	0.858	0.004	8.024	0.004	0.064	0.004	0	0.056
166	2	1	46	1	BreadG2	Cordiale	S-	1.708	0.674	0.76	0.122	0.202	0.66	0.952	9.274	31.188	91.476	0.438	4.764	0.186	16.446	0.006	0.036	0.048	0.036	0.022
166	2	1	46	2	BreadG2	Cordiale	S-	1.678	0.668	0.67	0.122	0.196	0.664	1.026	7.284	30.496	98.874	0.47	4.902	0.186	15.524	0.008	0.024	0.016	0.034	0.03
166	2	1	46	3	BreadG2	Cordiale	S-	1.908	0.782	0.052	0.13	0.246	0.912	0.058	9.024	34.468	107.306	0.498	5.412	0.208	17.518	0.004	0.034	0.012	0.038	0.016
167	2	1	47	1	BreadG2	Chilton	S-	0.768	0.242	0.346	0.26	0.052	0.404	0.248	1.624	14.364	44.424	0.02	1.22	0.026	11.1	0.01	0.554	0.004	0.004	0.44
167	2	1	47	2	BreadG2	Chilton	S-	1.482	0.468	0.096	0.118	0.138	1.062	1.806	3.89	28.966	88.994	0.026	0.094	0.018	16.412	0.034	0.66	0.004	0.116	0.392
167	2	1	47	3	BreadG2	Chilton	S-	1.322	0.15	0.534	0.172	0.12	1.39	1.93	3.138	27.396	87.29	0.082	2.504	0.032	17.616	0.032	0.87	0.008	0.116	0.466
168	2	1	48	1	BreadG1	Solstice	S-	1.36	0.424	0.496	0.088	0.134	0.52	0.058	5.308	24.116	88.69	0.384	4.174	0.116	12.35	0.006	0.03	0.004	0	0.028
168	2	1	48	2	BreadG1	Solstice	S-	1.324	0.432	0.47	0.07	0.134	0.336	0.572	4.824	21.978	83.92	0.408	3.002	0.112	11.546	0.002	0.038	0.002	0.002	0.06
168	2	1	48	3	BreadG1	Solstice	S-	1.118	0.354	0.012	0.078	0.12	0.372	0.04	4.828	21.486	79.174	0.39	2.596	0.11	10.404	0.002	0.034	0.03	0.03	0.016
169	2	1	49	1	SoftG4	Horatio	S-	0.816	0.574	0.972	0.388	0.212	0.388	0.172	1.434	12.364	8.078	0.048	0.716	0.164	0.936	0.06	0.164	0.038	0.014	0.19
169	2	1	49	2	SoftG4	Horatio	S-	0.654	0.462	0.354	0.368	0.252	0.344	0.504	1.682	13.77	7.466	0.036	0.028	0.182	4.474	0.008	0.268	0.002	0.024	0.334
169	2	1	49	3	SoftG4	Horatio	S-	1.028	0.546	0.94	0.346	0.294	0.272	0.42	3.184	16.692	10.818	0.086	1.134	0.238	0.666	0.012	0.192	0.002	0.018	0.232
170	2	1	50	1	Other	AxC201	S-	1.48	0.456	0.026	0.052	0.088	0.306	0.46	5.19	23.962	105.42	0.468	3.562	0.126	10.94	0.002	0.032	0.026	0.024	0.028
170	2	1	50	2	Other	AxC201	S-	1.444	0.408	0.022	0.048	0.078	0.312	0.44	5.514	25.436	105.242	0.458	4.004	0.13	10.95	0.002	0.03	0.004	0	0.03
170	2	1	50	3	Other	AxC201	S-	1.744	0.45	0.03	0.048	0.082	0.342	0.502	6.09	24.178	95.428	0.434	3.492	0.11	11.334	0.002	0.028	0.03	0	0.046
171	2	1	51	1	SoftG4	Twister	S-	1.624	0.558	0.02	0.13	0.218	0.434	0.06	9.006	28.184	81.04	0.414	3.362	0.346	14.026	0.002	0.026	0.006	0.046	0.072
171	2	1	51	2	SoftG4	Twister	S-	1.76	0.604	0.716	0.144	0.258	0.558	0.066	10.002	27.74	73.314	0.334	2.864	0.432	13.006	0.006	0.05	0.014	0.002	0.03
171	2	1	51	3	SoftG4	Twister	S-	1.732	0.516	0.044	0.136	0.24	0.566	0.05	8.838	26.706	78.494	0.334	3.118	0.354	12.448	0.004	0.036	0.122	0.054	0.026
172	2	1	52	1	SoftG4	Myriad	S-	0.006	0.026	0.074	0.228	0.012	0.142	0.018	0.806	6.414	11.738	0.004	0.01	0.002	2.432	0	0.064	0.002	0	0.022
172	2	1	52	2	SoftG4	Myriad	S-	0.364	0.088	0.048	0.234	0.02	0.2	0.074	1.424	11.178	24.702	0.022	0.064	0.002	2.406	0.012	0.076	0.002	0.002	0.046
172	2	1	52	3	SoftG4	Myriad	S-	0.008	0.038	0.038	0.172	0.018	0.136	0.036	0.476	5.278	9.118	0.016	0.018	0.006	4.64	0.006	0.09	0	0	0.066
173	2	1	53	1	BiscuitG3	Croft	S-
173	2	1	53	2	BiscuitG3	Croft	S-
173	2	1	53	3	BiscuitG3	Croft	S-
174	2	1	54	1	BreadG2	Sterling	S-	0.588	0.026	0.276	0.556	0.518	0.758	0.024	2.386	6.756	27.96	0.23	0.062	0.028	4.236	0.006	0.096	0.002	0.002	0.074
174	2	1	54	2	BreadG2	Sterling	S-	0.546	0.05	0.35	0.564	0.53	0.778	0.266	2.736	6.02	25.374	0.01	1.076	0.022	4.112	0.006	0.266	0.004	0	0.04
174	2	1	54	3	BreadG2	Sterling	S-	0.632	0.38	0.364	0.566	0.53	0.86	0.024	3.022	7.326	28.658	0.28	1.454	0.178	2.01	0.014	0.064	0.002	0	0.066
175	2	1	55	1	BiscuitG3	Weaver	S-
175	2	1	55	2	BiscuitG3	Weaver	S-
175	2	1	55	3	BiscuitG3	Weaver	S-
176	2	1	56	1	HardG4	Evolution	S-	1.254	1.106	1.244	0.568	0.022	0.78	0.652	3.778	15.274	17.438	0.14	1.53	0.242	4.8	0.05	1.032	0.066	0.03	0.518
176	2	1	56	2	HardG4	Evolution	S-	1.17	0.77	0.712	0.508	0.324	0.542	0.472	3.26	12.964	13.932	0.036	1.166	0.218	3.13	0.05	0.12	0.036	0.028	0.358
176	2	1	56	3	HardG4	Evolution	S-	1.076	0.454	0.554	0.71	0.028	0.574	0.644	2.94	12.04	16.858	0.092	1.196	0.204	1.74	0.008	0.21	0.048	0.018	0.526
177	2	1	57	1	SoftG4	Alchemy	S-	0.802	0.604	0.928	0.304	0.228	0.558	0.464	1.376	10.774	14.454	0.11	0.92	0.124	0.618	0.04	0.378	0.002	0.032	0.49
177	2	1	57	2	SoftG4	Alchemy	S-	0.632	0.144	0.78	0.526	0.016	0.278	0.448	1.48	11.422	15.31	0.132	0.974	0.18	3.696	0.02	0.154	0.004	0.03	0.31
177	2	1	57	3	SoftG4	Alchemy	S-
178	2	1	58	1	Other	SR3	S-	0.314	0.014	0.006	0.026	0.026	0.062	0.012	0.786	6.396	25.068	0.144	0.518	0.002	0.034	0.002	0.044	0.002	0.002	0.028
178	2	1	58	2	Other	SR3	S-	0.342	0.024	0.014	0.024	0.028	0.052	0.104	0.668	6.254	22.194	0.004	0.596	0.002	0.71	0.004	0.058	0	0	0.018
178	2	1	58	3	Other	SR3	S-
179	2	1	59	1	Other	SR3	S-	1.576	0.46	0.23	0.076	0.186	1.12	1.544	3.174	23.3	97.464	0.024	2.176	0.01	14.742	0.034	0.626	0.006	0.008	0.674
179	2	1	59	2	Other	SR3	S-	1.508	0.174	0.08	0.456	0.056	0.93	2.066	2.87	25.658	92.388	0.074	2.418	0.012	18.44	0.016	1.238	0.008	0.15	0.922
179	2	1	59	3	Other	SR3	S-	1.43	0.224	0.62	0.188	0.084	0.67	0.434	0.162	23.536	94.952	0.074	2.676	0.02	19.026	0.028	0.362	0.012	0.17	1.298
180	2	1	60	1	BreadG1	Spark	S-	0.4	0.02	0.016	0.024	0.022	0.048	0.102	1.16	6.404	20.738	0.122	0.552	0.002	0.106	0	0.02	0	0	0.062
180	2	1	60	2	BreadG1	Spark	S-	0.47	0.164	0.01	0.04	0.022	0.044	0.02	1.456	7.392	22.95	0.128	0.024	0.042	1.874	0.002	0.038	0	0	0.024
180	2	1	60	3	BreadG1	Spark	S-	0.752	0.232	0.024	0.04	0.042	0.1	0.034	2.304	11.27	47.876	0.278	1.352	0.004	3.196	0.004	0.046	0.002	0	0.012
181	2	2	1	1	HardG4	Icebreaker	S+	0.436	0.118	0.01	0.006	0.034	0.052	0.018	1.152	3.53	17.636	0.004	0.394	0.002	0.2	0.002	0.052	0	0.08	0.034
181	2	2	1	2	HardG4	Icebreaker	S+	0.354	0.026	0.012	0.022	0.022	0.024	0.008	0.844	2.504	11.888	0.004	0.01	0.004	0.14	0	0.01	0	0.004	0.032
181	2	2	1	3	HardG4	Icebreaker	S+	0.5	0.134	0.022	0.024	0.03	0.078	0.01	1.308	3.662	20.332	0.124	0.014	0.07	0.06	0.002	0.014	0.002	0.1	0.046
182	2	2	2	1	BreadG1	Spark	S+	0.41	0.194	0.004	0.018	0.03	0.054	0.006	0.51	4.044	17.49	0.122	0.544	0.066	13.302	0.004	0.01	0.002	0.112	0.038
182	2	2	2	2	BreadG1	Spark	S+	0.82	0.228	0.01	0.046	0.05	0.05	0.01	0.762	5.774	26.768	0.156	0.992	0.098	0.178	0	0.028	0	0.206	0.084
182	2	2	2	3	BreadG1	Spark	S+	0.502	0.208	0.028	0.03	0.036	0.04	0.008	0.624	4.386	19.34	0.136	0.648	0.072	0.08	0.002	0.02	0	0.114	0.038
183	2	2	3	1	BiscuitG3	Cocoon	S+	0.752	0.198	0.294	0.194	0.014	0.136	0.052	0.814	2.442	7.15	0.016	0.444	0.048	0.842	0.034	0.308	0.02	0.048	0.122
183	2	2	3	2	BiscuitG3	Cocoon	S+	0.882	0.57	0.354	0.184	0.008	0.216	0.13	0.584	2.772	10.784	0.062	0.57	0.008	0.098	0.016	0.194	0	0.068	0.854
183	2	2	3	3	BiscuitG3	Cocoon	S+	0.898	0.506	0.442	0.214	0.006	0.23	0.194	0.812	2.886	8.446	0.054	0.582	0.064	1.61	0.034	0.084	0.026	0.08	0.428
184	2	2	4	1	SoftG4	Twister	S+
184	2	2	4	2	SoftG4	Twister	S+
184	2	2	4	3	SoftG4	Twister	S+
185	2	2	5	1	HardG4	Goldengun	S+
185	2	2	5	2	HardG4	Goldengun	S+
185	2	2	5	3	HardG4	Goldengun	S+
186	2	2	6	1	BreadG2	Cubanita	S+
186	2	2	6	2	BreadG2	Cubanita	S+
186	2	2	6	3	BreadG2	Cubanita	S+
187	2	2	7	1	SoftG4	Rowan	S+
187	2	2	7	2	SoftG4	Rowan	S+
187	2	2	7	3	SoftG4	Rowan	S+
188	2	2	8	1	BreadG2	Cordiale	S+
188	2	2	8	2	BreadG2	Cordiale	S+
188	2	2	8	3	BreadG2	Cordiale	S+
189	2	2	9	1	BiscuitG3	Invicta	S+	0.126	0.016	0.014	0.202	0.008	0.106	0.008	0.396	2.85	7.022	0.008	0.02	0.002	2.178	0.002	0.042	0.002	0.03	0.02
189	2	2	9	2	BiscuitG3	Invicta	S+	0.4	0.062	0.094	0.04	0.042	0.116	0.03	1.074	7.914	24.364	0.016	0.492	0.006	2.412	0.002	0.03	0.002	0.092	0.036
189	2	2	9	3	BiscuitG3	Invicta	S+	0.008	0.018	0.032	0.1	0.022	0.042	0.042	0.424	3.672	9.752	0.012	0.02	0.002	2.334	0.004	0.058	0.002	0.004	0.072
190	2	2	10	1	BiscuitG3	Weaver	S+
190	2	2	10	2	BiscuitG3	Weaver	S+
190	2	2	10	3	BiscuitG3	Weaver	S+
191	2	2	11	1	BreadG1	Skyfall	S+	0.572	0.24	0.018	0.06	0.106	0.13	0.012	2.81	7.22	20.07	0.12	1.772	0.158	1.702	0.002	0.024	0.024	0.372	0.044
191	2	2	11	2	BreadG1	Skyfall	S+	0.566	0.252	0.024	0.03	0.096	0.142	0.01	2.784	7.196	20.38	0.13	1.64	0.178	0.334	0.002	0.02	0.002	0.402	0.066
191	2	2	11	3	BreadG1	Skyfall	S+	0.494	0.25	0.05	0.06	0.092	0.1	0.01	2.644	6.466	16.46	0.124	1.42	0.16	0.448	0.002	0.024	0.028	0.32	0.052
192	2	2	12	1	BreadG2	Cadenza	S+	0.726	0.084	0.07	0.87	0.016	0.246	0.268	1.74	11.702	11.888	0.054	0.5	0.108	1.546	0.024	0.528	0.038	0.094	0.542
192	2	2	12	2	BreadG2	Cadenza	S+	0.612	0.074	0.538	1.062	0.134	0.134	0.226	1.176	8.362	9.838	0.028	0.51	0.07	2.658	0.07	0.658	0.01	0.096	0.644
192	2	2	12	3	BreadG2	Cadenza	S+	0.504	0.384	0.122	0.192	0.008	0.158	0.154	1.098	4.782	7.134	0.036	0.498	0.05	0.436	0.006	0.104	0.004	0.036	0.222
193	2	2	13	1	HardG4	Evolution	S+
193	2	2	13	2	HardG4	Evolution	S+
193	2	2	13	3	HardG4	Evolution	S+
194	2	2	14	1	SoftG4	Dali	S+	0.572	0.19	0.016	0.052	0.046	0.054	0.008	1.78	4.646	27.152	0.18	0.744	0.002	0.098	0	0.034	0.004	0.242	0.05
194	2	2	14	2	SoftG4	Dali	S+	0.644	0.196	0.024	0.036	0.066	0.094	0.03	2.204	5.796	30.692	0.222	1.03	0.112	0.24	0.002	0.016	0.002	0.306	0.008
194	2	2	14	3	SoftG4	Dali	S+	0.564	0.158	0.016	0.036	0.05	0.056	0.114	1.748	4.486	23.72	0.152	0.77	0.082	0.112	0.002	0.016	0	0.228	0.04
195	2	2	15	1	HardG4	Kielder	S+	0.838	0.326	0.06	0.032	0.05	0.05	0.054	0.896	4.004	20.118	0.008	1.134	0.1	0.094	0.004	0.038	0.002	0.004	0.116
195	2	2	15	2	HardG4	Kielder	S+	0.682	0.032	0.378	0.038	0.042	0.066	0.012	1.75	5.61	28.528	0.174	0.796	0.104	0.122	0.002	0.028	0.002	0.072	0.05
195	2	2	15	3	HardG4	Kielder	S+	0.478	0.024	0.024	0.046	0.066	0.082	0.042	1.404	4.298	27.376	0.004	0.578	0.08	0.068	0.004	0.05	0.002	0.046	0.016
196	2	2	16	1	BreadG1	Avalon	S+	0.186	0.03	7.69	5.52	0.478	0.624	0.036	1.046	1.988	16.868	0.018	0.04	0.004	1.818	0.006	0.05	0.002	0.002	0.052
196	2	2	16	2	BreadG1	Avalon	S+	0.706	0.044	0.29	5.672	0.502	0.632	0.026	2.258	4.568	40.536	0.336	1.49	0.192	3.352	0.01	0.144	0.002	0.09	0.09
196	2	2	16	3	BreadG1	Avalon	S+	0.66	0.03	0.366	5.266	0.502	0.664	0.036	2.314	4.578	40.324	0.328	1.312	0.008	3.842	0.008	0.098	0.008	0.05	0.03
197	2	2	17	1	BiscuitG3	Torch	S+
197	2	2	17	2	BiscuitG3	Torch	S+
197	2	2	17	3	BiscuitG3	Torch	S+
198	2	2	18	1	BreadG2	Bonham	S+
198	2	2	18	2	BreadG2	Bonham	S+
198	2	2	18	3	BreadG2	Bonham	S+
199	2	2	19	1	Other	AxC201	S+	0.538	0.256	0.02	0.026	0.044	0.092	0.176	2.246	8.24	22.918	0.026	0.848	0.002	0.198	0.004	0.006	0.002	0.002	0.036
199	2	2	19	2	Other	AxC201	S+	0.658	0.322	0.014	0.034	0.05	0.126	0.02	3.426	11.226	38.444	0.262	1.098	0.004	0.224	0.002	0.018	0.002	0	0.042
199	2	2	19	3	Other	AxC201	S+	0.91	0.392	0.01	0.044	0.064	0.148	0.026	4.17	14.232	53.916	0.336	1.95	0.122	3.768	0.002	0.02	0	0.026	0.014
200	2	2	20	1	SoftG4	Panacea	S+
200	2	2	20	2	SoftG4	Panacea	S+
200	2	2	20	3	SoftG4	Panacea	S+
201	2	2	21	1	SoftG4	Alchemy	S+	0.652	0.27	0.246	5.486	0.5	0.66	0.018	1.48	3.154	47.878	0.38	1.636	0.014	1.814	0.004	0.078	0.004	0.172	0.024
201	2	2	21	2	SoftG4	Alchemy	S+	0.606	0.026	0.26	5.34	0.502	0.668	0.026	1.634	2.748	40.262	0.32	1.622	0.222	1.866	0.002	0.194	0.004	0.158	0.054
201	2	2	21	3	SoftG4	Alchemy	S+	0.65	0.422	0.23	5.34	0.504	0.616	0.014	1.458	2.822	41.632	0.354	1.298	0.256	1.86	0.002	0.04	0.004	0.14	0.03
202	2	2	22	1	SoftG4	Myriad	S+
202	2	2	22	2	SoftG4	Myriad	S+
202	2	2	22	3	SoftG4	Myriad	S+
203	2	2	23	1	HardG4	Duxford	S+
203	2	2	23	2	HardG4	Duxford	S+
203	2	2	23	3	HardG4	Duxford	S+
204	2	2	24	1	BiscuitG3	Icon	S+	0.478	0.198	0.018	0.056	0.106	0.116	0.03	2.12	7.328	43.992	0.244	1.12	0.198	1.768	0.002	0.014	0.004	0.258	0.04
204	2	2	24	2	BiscuitG3	Icon	S+	0.432	0.18	0.024	0.036	0.078	0.09	0.026	1.854	7.184	44.812	0.234	1.33	0.004	1.494	0.002	0.008	0.026	0.274	0.064
204	2	2	24	3	BiscuitG3	Icon	S+	0.464	0.022	0.014	0.05	0.086	0.086	0.154	1.942	8.076	50.498	0.282	1.322	0.162	0.206	0	0.018	0.002	0.242	0.022
205	2	2	25	1	SoftG4	Revelation	S+	0.518	0.236	0.014	0.078	0.112	0.126	0.018	2.682	7.394	48.194	0.344	1.842	0.22	0.24	0.002	0.014	0.002	0.374	0.016
205	2	2	25	2	SoftG4	Revelation	S+	0.352	0.156	0.014	0.038	0.05	0.066	0.016	1.508	5.42	35.444	0.246	1.208	0.112	0.22	0	0.02	0.002	0.312	0.03
205	2	2	25	3	SoftG4	Revelation	S+	0.324	0.016	0.016	0.042	0.064	0.078	0.01	1.646	4.232	24.02	0.188	0.896	0.136	0.24	0	0.042	0	0.204	0.028
206	2	2	26	1	BiscuitG3	Monterey	S+	0.274	0.014	0.014	0.008	0.026	0.028	0.014	0.954	4.498	21.322	0.008	0.02	0.054	0.04	0.002	0.034	0	0.088	0.032
206	2	2	26	2	BiscuitG3	Monterey	S+	0.31	0.014	0.04	0.03	0.034	0.022	0.03	0.99	4.48	21.188	0.138	0.494	0.004	0.07	0.002	0.014	0	0.08	0.068
206	2	2	26	3	BiscuitG3	Monterey	S+	0.248	0.024	0.02	0.02	0.028	0.052	0.016	0.772	4.268	21.402	0.15	0.434	0.004	0.042	0.002	0.01	0	0.072	0.022
207	2	2	27	1	BreadG2	Chilton	S+	0.424	0.076	7.314	5.27	0.492	0.612	0.03	0.686	1.59	19.228	0.006	0.03	0.14	1.812	0.002	0.142	0.002	0.112	0.022
207	2	2	27	2	BreadG2	Chilton	S+	0.416	0.014	0.228	0.532	0.498	0.684	0.01	0.75	1.576	18.908	0.006	0.726	0.166	1.814	0.004	0.098	0.002	0.104	0.03
207	2	2	27	3	BreadG2	Chilton	S+	0.434	0.046	7.266	0.574	0.5	0.698	0.024	0.618	1.276	17.198	0.014	0.076	0.012	1.774	0.008	0.048	0.008	0.1	0.012
208	2	2	28	1	HardG4	Dickens	S+	0.776	0.044	0.258	0.542	0.514	0.654	0.026	0.916	1.698	18.276	0.006	0.936	0.226	5.684	0.006	0.09	0.002	0.082	0.092
208	2	2	28	2	HardG4	Dickens	S+	0.664	0.032	0.236	5.434	0.498	0.638	0.038	0.686	1.46	16.12	0.012	0.836	0.15	1.796	0.008	0.058	0.002	0.076	0.018
208	2	2	28	3	HardG4	Dickens	S+	0.912	0.3	0.292	0.566	0.52	0.664	0.01	1.302	2.026	19.762	0.004	1.086	0.252	1.842	0.002	0.08	0	0.096	0.026
209	2	2	29	1	Other	SR3	S+	0.382	0.132	0.028	0.036	0.056	0.05	0.028	0.696	3.824	20.808	0.11	0.784	0.078	0.114	0	0.034	0.002	0.238	0.054
209	2	2	29	2	Other	SR3	S+	0.308	0.018	0.014	0.048	0.046	0.048	0.022	0.694	4.09	21.666	0.12	0.654	0.072	0.126	0.004	0.07	0.002	0.254	0.044
209	2	2	29	3	Other	SR3	S+	0.302	0.172	0.032	0.004	0.044	0.04	0.014	0.604	3.83	21.238	0.12	0.678	0.008	0.064	0.002	0.046	0.002	0.218	0.072
210	2	2	30	1	BreadG2	Rialto	S+	0.624	0.204	0.012	0.054	0.046	0.08	0.012	1.37	5.446	16.556	0.004	0.02	0.002	0.05	0	0.014	0	0.108	0.094
210	2	2	30	2	BreadG2	Rialto	S+	0.386	0.13	0.006	0.03	0.034	0.036	0.01	0.838	3.692	9.172	0.002	0.386	0.048	0.096	0.002	0.026	0	0.064	0.038
210	2	2	30	3	BreadG2	Rialto	S+	0.45	0.032	0.012	0.024	0.038	0.044	0.008	1.186	4.298	12.958	0.082	0.498	0.002	0.156	0.002	0.048	0	0.08	0.026
211	2	2	31	1	SoftG4	Viscount	S+	0.254	0.014	0.01	0.038	0.06	0.066	0.006	1.834	3.028	13.272	0.114	0.476	0.12	0.156	0.002	0.01	0	0.156	0.04
211	2	2	31	2	SoftG4	Viscount	S+	0.466	0.244	0.02	0.07	0.084	0.062	0.014	3.078	5.146	24.284	0.182	0.892	0.192	0.2	0.004	0.04	0.026	0.264	0.052
211	2	2	31	3	SoftG4	Viscount	S+	0.342	0.184	0.006	0.058	0.07	0.094	0.02	2.21	3.558	15.188	0.122	0.606	0.14	0.252	0.002	0.062	0.002	0.198	0.036
212	2	2	32	1	Other	SR3	S+	0.284	0.018	0.028	0.05	0.04	0.064	0.01	0.916	4.136	18.13	0.006	0.018	0.062	0.034	0	0.048	0.002	0.226	0.082
212	2	2	32	2	Other	SR3	S+	0.302	0.188	0.036	0.05	0.042	0.062	0.024	0.798	4.448	19.908	0.018	0.54	0.004	0.05	0.002	0.018	0	0.192	0.074
212	2	2	32	3	Other	SR3	S+	0.276	0.028	0.006	0.048	0.038	0.048	0.01	0.79	3.882	15.636	0.012	0.49	0.006	0.02	0.002	0.028	0	0.204	0.038
213	2	2	33	1	Other	AxC100	S+
213	2	2	33	2	Other	AxC100	S+
213	2	2	33	3	Other	AxC100	S+
214	2	2	34	1	BiscuitG3	Croft	S+	0.546	0.276	0.012	0.034	0.046	0.072	0.01	1.428	6.02	46.028	0.352	1.216	0.008	0.396	0.004	0.008	0.002	0.2	0.04
214	2	2	34	2	BiscuitG3	Croft	S+	0.554	0.236	0.02	0.056	0.046	0.012	0.012	0.604	2.522	14.926	0.006	0.104	0.006	0.134	0.002	0.04	0.002	0.116	0.074
214	2	2	34	3	BiscuitG3	Croft	S+	0.508	0.222	0.01	0.02	0.058	0.048	0.01	1.07	4.352	35.804	0.24	0.802	0.096	0.072	0.002	0.008	0.002	0.148	0.03
215	2	2	35	1	Other	AxC205	S+	0.498	0.04	7.472	5.376	0.494	0.628	0.01	1.158	1.678	14.772	0.012	0.02	0.14	1.84	0.002	0.034	0.002	0.074	0.014
215	2	2	35	2	Other	AxC205	S+	0.476	0.074	7.486	5.384	0.506	0.634	0.01	0.924	1.484	13.528	0.006	0.536	0.004	1.904	0.004	0.092	0.004	0.072	0.06
215	2	2	35	3	Other	AxC205	S+	0.458	0.03	7.6	5.46	0.49	0.628	0.044	0.954	1.442	12.832	0.006	0.63	0.124	1.842	0.006	0.072	0.002	0.064	0.046
216	2	2	36	1	Other	AxC202	S+	0.474	0.658	1.878	0.38	0.154	0.334	0.054	0.646	10.24	3.782	0.04	0.03	0.092	7.734	0.008	0.308	0.038	0.002	0.372
216	2	2	36	2	Other	AxC202	S+	0.298	0.39	1.51	0.234	0.008	0.254	0.084	0.486	6.746	2.078	0.024	0.042	0.012	1.692	0.01	0.35	0.002	0.002	0.36
216	2	2	36	3	Other	AxC202	S+	0.408	0.716	0.068	0.15	0.168	0.358	0.384	0.77	11.296	4.296	0.056	0.074	0.018	6.714	0.016	0.49	0.004	0	0.38
217	2	2	37	1	SoftG4	Leeds	S+	0.74	0.25	0.032	0.092	0.128	0.154	0.016	4.048	7.078	32.046	0.234	1.182	0.272	2.28	0	0.038	0	0.088	0.062
217	2	2	37	2	SoftG4	Leeds	S+	0.746	0.246	0.018	0.07	0.092	0.096	0.02	3.862	7.572	36.344	0.26	1.14	0.172	0.222	0	0.068	0.02	0.104	0.046
217	2	2	37	3	SoftG4	Leeds	S+	1.008	0.348	0.054	0.114	0.168	0.21	0.018	5.486	9.314	46.15	0.318	1.78	0.38	2.652	0.004	0.044	0.004	0.108	0.04
218	2	2	38	1	SoftG4	Horatio	S+	0.186	0.022	0.014	0.056	0.042	0.094	0.058	0.714	2.354	6.946	0.01	0.018	0.004	2.23	0.002	0.102	0.002	0.074	0.02
218	2	2	38	2	SoftG4	Horatio	S+	0.372	0.11	0.038	0.144	0.064	0.12	0.05	1.844	0.258	14.414	0.01	0.372	0.16	2.194	0.004	0.076	0.004	0.152	0.028
218	2	2	38	3	SoftG4	Horatio	S+
219	2	2	39	1	BreadG1	Crusoe	S+	0.004	0.032	0.03	0.13	0.016	0.024	0.016	0.006	1.042	3.14	0.006	0.018	0.006	2.182	0	0.156	0.002	0.002	0.032
219	2	2	39	2	BreadG1	Crusoe	S+	0.19	0.034	0.038	0.022	0.008	0.028	0.024	0.294	2.134	7.42	0.01	0.016	0.004	2.282	0.01	0.036	0.002	0.056	0.016
219	2	2	39	3	BreadG1	Crusoe	S+	0.006	0.028	0.012	0.036	0.016	0.04	0.048	0.228	1.638	4.854	0.008	0.116	0.004	2.098	0.004	0.034	0	0.002	0.008
220	2	2	40	1	BreadG2	Podium	S+	1.076	0.564	0.196	0.184	0.068	0.342	0.272	2.442	11.134	78.952	0.066	0.08	0.02	1.45	0.022	0.626	0.008	0.376	0.652
220	2	2	40	2	BreadG2	Podium	S+	0.758	0.364	0.526	0.148	0.05	0.486	0.208	1.572	9.184	68.14	0.01	0.088	0.012	0.956	0.006	1.044	0.012	0.36	1.106
220	2	2	40	3	BreadG2	Podium	S+	1.462	0.442	0.266	0.08	0.118	0.722	0.312	3.78	15.218	109.748	0.032	3.28	0.03	13.764	0.026	0.324	0.012	0.548	0.35
221	2	2	41	1	Other	AxC102	S+	0.648	0.276	0.016	0.042	0.048	0.08	0.088	2.02	10.634	47.718	0.276	0.878	0.074	2.202	0	0.058	0	0.098	0.008
221	2	2	41	2	Other	AxC102	S+	0.894	0.43	0.014	0.064	0.068	0.432	0.014	2.692	12.658	60.35	0.348	1.096	0.112	2.266	0.002	0.026	0	0.12	0.006
221	2	2	41	3	Other	AxC102	S+	0.696	0.326	0.016	0.07	0.058	0.406	0.106	2.18	11.534	56.134	0.278	1.084	0.092	3.762	0	0.022	0	0.06	0.014
222	2	2	42	1	HardG4	Relay	S+	0.408	0.04	0.084	0.184	0.03	0.116	0.044	0.966	5.284	15.722	0.01	0.014	0.008	2.368	0.002	0.188	0	0.002	0.082
222	2	2	42	2	HardG4	Relay	S+	0.008	0.072	0.048	0.162	0.006	0.054	0.02	0.294	0.098	6.04	0.006	0.008	0.002	2.23	0.008	0.054	0	0	0.018
222	2	2	42	3	HardG4	Relay	S+	0.01	0.162	0.058	0.034	0.016	0.12	0.064	0.562	3.226	9.864	0.006	0.038	0.004	2.224	0.006	0.046	0.002	0.002	0.036
223	2	2	43	1	BreadG1	Solstice	S+	0.314	0.016	0.01	0.03	0.048	0.042	0.014	0.762	5.124	31.73	0.196	0.648	0.066	0.278	0.002	0.02	0.002	0.148	0.022
223	2	2	43	2	BreadG1	Solstice	S+	0.352	0.162	0.028	0.034	0.044	0.038	0.088	0.946	5.744	45.876	0.254	0.88	0.068	0.46	0.002	0.028	0	0.182	0.016
223	2	2	43	3	BreadG1	Solstice	S+	0.348	0.148	0.008	0.036	0.042	0.058	0.102	0.832	5.796	39.616	0.218	1.012	0.004	0.17	0	0.012	0.002	0.154	0.024
224	2	2	44	1	SoftG4	Lancaster	S+	0.394	0.196	0.082	0.168	0.026	0.244	0.086	1.664	6.04	13.682	0.02	0.02	0.006	5.318	0.002	0.13	0.002	0.052	0.098
224	2	2	44	2	SoftG4	Lancaster	S+	0.472	0.178	0.114	0.098	0.076	0.316	0.102	2.608	10.74	28.614	0.02	0.046	0.008	5.954	0.006	0.376	0.002	0.074	0.07
224	2	2	44	3	SoftG4	Lancaster	S+	0.4	0.084	0.142	0.26	0.05	0.178	0.048	2.106	7.28	15.476	0.028	0.024	0.012	2.246	0.004	0.35	0.002	0.052	0.034
225	2	2	45	1	SoftG4	Denman	S+	0.01	0.08	0.036	0.06	0.042	0.142	0.034	0.032	6.562	22.64	0.008	0.032	0.004	2.41	0.004	0.072	0.002	0.246	0.03
225	2	2	45	2	SoftG4	Denman	S+	0.006	0.136	0.202	0.176	0.018	0.128	0.02	0.012	2.67	10.608	0.006	0.022	0.004	2.44	0.012	0.298	0.002	0.098	0.022
225	2	2	45	3	SoftG4	Denman	S+	0.01	0.178	0.372	0.148	0.01	0.088	0.07	0.528	3.714	12.806	0.018	0.014	0.006	2.412	0.004	0.12	0.002	0.004	0.056
226	2	2	46	1	BreadG2	Sterling	S+	0.376	0.034	7.776	5.578	0.5	0.63	0.014	0.97	1.272	17.166	0.006	0.818	0.01	1.82	0.014	0.09	0	0.064	0.052
226	2	2	46	2	BreadG2	Sterling	S+	0.424	0.038	7.8	5.594	0.488	0.65	0.026	1.098	1.652	23.19	0.22	0.868	0.154	1.858	0	0.068	0.004	0.082	0.042
226	2	2	46	3	BreadG2	Sterling	S+	0.486	0.022	0.25	5.456	0.492	0.666	0.024	1.534	2.238	34.258	0.308	1.644	0.182	1.776	0.006	0.116	0.002	0.128	0.07
227	2	2	47	1	BiscuitG3	Delphi	S+	0.798	0.398	0.32	0.578	0.518	0.648	0.02	2.156	2.668	29.222	0.34	1.026	0.374	3.622	0.004	0.16	0.004	0.254	0.006
227	2	2	47	2	BiscuitG3	Delphi	S+	0.01	0.07	0.028	0.11	0.04	0.096	1.25	0.896	2.084	17.126	0.01	0.514	0.038	7.204	0.01	1.34	0.002	0.088	0.04
227	2	2	47	3	BiscuitG3	Delphi	S+	0.008	0.088	0.02	0.094	0.034	0.068	1.044	0.66	1.42	10.042	0.006	0.026	0.004	7.186	0.006	1.416	0.012	0.054	0.072
228	2	2	48	1	BreadG2	Evoke	S+
228	2	2	48	2	BreadG2	Evoke	S+
228	2	2	48	3	BreadG2	Evoke	S+
229	2	2	49	1	Other	AxC103	S+	0.506	0.034	7.444	0.568	0.514	0.882	0.024	1.478	3.57	44.384	0.038	1.658	0.01	1.834	0.004	0.138	0.002	0.004	0.03
229	2	2	49	2	Other	AxC103	S+	0.426	0.024	7.688	5.52	0.49	0.616	0.03	1.04	2.118	22.548	0.006	0.772	0.012	1.894	0.008	0.084	0.002	0.072	0.068
229	2	2	49	3	Other	AxC103	S+	0.534	0.046	7.45	0.584	0.51	0.684	0.034	1.732	3.61	36.59	0.014	1.41	0.248	1.88	0.006	0.08	0.002	0.104	0.032
230	2	2	50	1	SoftG4	Cougar	S+
230	2	2	50	2	SoftG4	Cougar	S+
230	2	2	50	3	SoftG4	Cougar	S+
231	2	2	51	1	BreadG1	Gallant	S+	0.248	0.164	0.174	0.8	0.004	0.194	0.206	0.31	2.298	5.256	0.038	0.184	0.04	1.436	0.004	0.952	0.028	0.236	0.59
231	2	2	51	2	BreadG1	Gallant	S+	0.268	0.622	0.22	0.028	0.012	0.154	0.094	0.316	1.02	7.35	0.054	0.424	0.01	0.224	0.026	0.51	0.02	0.14	0.408
231	2	2	51	3	BreadG1	Gallant	S+	0.28	0.102	2.098	0.932	0.006	0.34	0.186	0.448	1.798	6.178	0.05	0.288	0.088	1.248	0.044	0.238	0.034	0.224	0.894
232	2	2	52	1	Other	AxC104	S+	0.378	0.402	0.204	0.106	0.084	0.116	0.038	0.486	2.85	9.784	0.066	0.362	0.036	0.646	0.006	0.054	0.01	0.082	0.316
232	2	2	52	2	Other	AxC104	S+	0.446	0.546	0.328	0.766	0.158	0.248	0.256	0.608	4.502	11.784	0.056	0.366	0.08	0.576	0.028	0.502	0.002	0.222	0.452
232	2	2	52	3	Other	AxC104	S+
233	2	2	53	1	BreadG2	Cashel	S+	0.332	0.212	0.03	0.098	0.048	0.078	0.014	1.116	6.262	26.93	0.148	0.618	0.074	2.138	0.002	0.016	0	0.204	0.012
233	2	2	53	2	BreadG2	Cashel	S+	0.35	0.256	0.012	0.054	0.064	0.09	0.022	1.108	6.172	24.976	0.146	0.684	0.072	2.092	0	0.004	0	0.204	0.006
233	2	2	53	3	BreadG2	Cashel	S+	0.256	0.016	0.012	0.016	0.04	0.084	0.008	0.788	4.626	15.206	0.004	0.338	0.058	2.404	0.002	0.018	0	0.158	0.008
234	2	2	54	1	Other	AxC101	S+	0.322	0.19	0.018	0.052	0.042	0.09	0.02	1.272	8.854	38.152	0.024	0.822	0.06	2.322	0.002	0.018	0	0.064	0.004
234	2	2	54	2	Other	AxC101	S+	0.296	0.23	0.022	0.036	0.038	0.132	0.01	1.06	7.338	30.758	0.02	0.574	0.056	2.082	0.002	0.044	0	0.048	0.004
234	2	2	54	3	Other	AxC101	S+	0.37	0.264	0.032	0.03	0.046	0.068	0.03	1.5	9.802	41.094	0.244	0.88	0.058	2.154	0	0.008	0.002	0.07	0.004
235	2	2	55	1	HardG4	Solace	S+	0.27	0.014	0.016	0.016	0.026	0.028	0.008	0.968	5.238	26.12	0.172	0.6	0.002	0.13	0	0.032	0	0.086	0.038
235	2	2	55	2	HardG4	Solace	S+	0.21	0.02	0.01	0.002	0.022	0.026	0.024	0.896	4.79	19.232	0.13	0.398	0.036	0.1	0.002	0.01	0	0.004	0.056
235	2	2	55	3	HardG4	Solace	S+	0.234	0.012	0.008	0.018	0.024	0.01	0.016	1.002	5.39	24.012	0.016	0.45	0.004	0.068	0.002	0.036	0	0.082	0.036
236	2	2	56	1	BiscuitG3	Zulu	S+	0.524	0.27	0.288	0.534	0.512	0.66	0.012	1.884	2.472	28.27	0.236	0.864	0.244	2.744	0.012	0.08	0.004	0.078	0.032
236	2	2	56	2	BiscuitG3	Zulu	S+	0.638	0.304	0.308	0.596	0.53	0.642	0.022	2.25	2.618	29.448	0.008	1.406	0.352	1.856	0.006	0.102	0.004	0.096	0.066
236	2	2	56	3	BiscuitG3	Zulu	S+	0.712	0.068	0.354	0.696	0.55	0.712	0.186	3.234	3.276	35.58	0.284	1.524	0.528	1.86	0.006	0.08	0.006	0.11	0.02
237	2	2	57	1	BiscuitG3	Diego	S+	0.62	0.026	7.456	0.574	0.498	0.606	0.018	0.77	2.45	51.93	0.418	1.538	0.02	1.872	0.006	0.114	0.002	0.184	0.078
237	2	2	57	2	BiscuitG3	Diego	S+	0.432	0.236	7.402	5.328	0.488	0.632	0.014	0.014	1.332	27.68	0.008	0.062	0.008	1.84	0.002	0.14	0.004	0.1	0.054
237	2	2	57	3	BiscuitG3	Diego	S+	0.494	0.018	7.646	0.562	0.494	0.636	0.018	0.588	1.804	40.716	0.332	0.094	0.18	1.78	0.004	0.132	0.002	0.134	0.044
238	2	2	58	1	HardG4	Santiago	S+	0.434	0.22	0.016	0.086	0.082	0.12	0.014	1.92	7.484	38.082	0.246	0.854	0.136	2.216	0.002	0.054	0.002	0.15	0.014
238	2	2	58	2	HardG4	Santiago	S+	0.434	0.276	0.028	0.102	0.078	0.148	0.016	2.01	7.512	38.478	0.248	0.91	0.004	2.136	0	0.012	0	0.18	0.006
238	2	2	58	3	HardG4	Santiago	S+	0.42	0.242	0.028	0.102	0.084	0.114	0.018	1.982	7.602	36.674	0.206	1.004	0.16	2.19	0.002	0.038	0	0.162	0.006
239	2	2	59	1	HardG4	Gator	S+	0.408	0.032	6.908	4.998	0.486	0.65	0.02	0.922	1.34	20.5	0.178	0.694	0.122	1.922	0.008	0.06	0.002	0.088	0.06
239	2	2	59	2	HardG4	Gator	S+	0.376	0.02	6.95	5.026	0.484	0.634	0.014	0.93	1.15	17.396	0.006	0.56	0.006	1.772	0.006	0.094	0.024	0.076	0.048
239	2	2	59	3	HardG4	Gator	S+	0.444	0.092	7.288	5.252	0.492	0.636	0.028	1.088	1.646	24.678	0.008	0.856	0.012	1.796	0.006	0.11	0.002	0.088	0.022
240	2	2	60	1	BreadG2	Einstein	S+	0.424	0.142	0.008	0.05	0.074	0.066	0.016	1.524	4.254	17.404	0.114	0.558	0.14	0.186	0.002	0.018	0	0.136	0.022
240	2	2	60	2	BreadG2	Einstein	S+	0.71	0.258	0.018	0.078	0.114	0.102	0.172	2.676	6.878	31.564	0.21	1.278	0.244	0.172	0	0.04	0.002	0.25	0.032
240	2	2	60	3	BreadG2	Einstein	S+	0.668	0.256	0.01	0.064	0.108	0.14	0.01	2.376	6.52	28.236	0.192	1.258	0.216	0.112	0.002	0.01	0.002	0.2	0.04
241	3	1	1	1	Other	AxC100	S-
241	3	1	1	2	Other	AxC100	S-
241	3	1	1	3	Other	AxC100	S-
242	3	1	2	1	HardG4	Duxford	S-	1.66	0.676	0.038	0.13	0.102	0.482	0.534	6.732	27.154	70.534	0.532	3.826	0.184	9.77	0.01	0.088	0.002	0	0.12
242	3	1	2	2	HardG4	Duxford	S-
242	3	1	2	3	HardG4	Duxford	S-
243	3	1	3	1	SoftG4	Cougar	S-
243	3	1	3	2	SoftG4	Cougar	S-
243	3	1	3	3	SoftG4	Cougar	S-
244	3	1	4	1	SoftG4	Twister	S-	2.108	0.948	1.188	1.59	0.724	1.984	0.926	23.818	38.178	108.602	0.702	7.408	1.682	11.582	0.012	0.142	0.014	0.03	0.052
244	3	1	4	2	SoftG4	Twister	S-	1.584	0.076	0.652	1.096	0.642	1.672	0.748	14.284	32.672	88.182	0.612	5.548	0.972	10.946	0.012	0.404	0.004	0	0.01
244	3	1	4	3	SoftG4	Twister	S-	1.076	0.462	0.504	0.78	0.56	0.874	0.472	8.528	18.796	42.806	0.038	2.792	0.594	8.052	0.008	0.06	0.074	0.012	0.062
245	3	1	5	1	SoftG4	Leeds	S-	1.564	0.556	0.022	0.122	0.172	0.846	0.054	9.93	26.67	74.502	0.46	4.066	0.376	12.15	0.004	0.026	0.01	0.002	0.096
245	3	1	5	2	SoftG4	Leeds	S-	1.63	0.488	0.566	0.09	0.15	0.864	0.544	8.906	26.952	77.248	0.464	3.676	0.282	12.884	0.002	0.036	0.062	0.002	0.032
245	3	1	5	3	SoftG4	Leeds	S-	1.346	0.448	0.042	0.078	0.124	0.796	0.484	8.104	25.746	71.664	0.402	3.052	0.246	12.386	0.002	0.12	0.004	0.002	0.028
246	3	1	6	1	HardG4	Goldengun	S-	1.372	0.698	0.692	0.904	0.604	0.934	0.49	18.524	20.446	78.898	0.028	3.684	0.81	8.334	0.006	0.064	0.006	0.03	0.086
246	3	1	6	2	HardG4	Goldengun	S-	0.85	0.05	0.432	0.68	0.53	0.796	0.04	9.858	12.528	45.282	0.402	1.872	0.03	6.19	0.002	0.09	0.006	0	0.056
246	3	1	6	3	HardG4	Goldengun	S-	0.572	0.024	0.328	0.598	0.506	0.754	0.022	4.932	6.032	17.13	0.008	0.024	0.024	2.158	0.004	0.132	0.004	0	0.022
247	3	1	7	1	BiscuitG3	Invicta	S-	1.232	0.734	0.646	0.568	0.602	1.472	0.646	7.592	18.776	49.94	0.374	4.346	0.384	10.884	0.008	0.122	0.006	0.002	0.032
247	3	1	7	2	BiscuitG3	Invicta	S-	1.78	1.08	0.69	0.554	0.664	1.794	0.888	9.95	22.228	68.914	0.46	7.154	0.44	12.702	0.012	0.074	0.01	0.036	0.04
247	3	1	7	3	BiscuitG3	Invicta	S-	1.212	0.686	0.52	0.674	0.596	1.412	0.598	5.988	16.864	53.462	0.35	4.672	0.336	10.512	0.012	0.092	0.006	0.032	0.026
248	3	1	8	1	BiscuitG3	Cocoon	S-	1.042	0.352	0.024	0.058	0.1	0.38	0.608	4.44	20.784	42.53	0.034	2.224	0.098	9.33	0.004	0.012	0.002	0.028	0.082
248	3	1	8	2	BiscuitG3	Cocoon	S-	1.24	0.434	0.382	0.064	0.088	0.35	0.572	5.09	19.432	40.868	0.236	2.43	0.108	10.374	0.004	0.022	0	0.002	0.038
248	3	1	8	3	BiscuitG3	Cocoon	S-	1.556	0.496	0.026	0.084	0.126	0.524	0.814	5.376	21.646	46.282	0.012	2.7	0.124	11.816	0.006	0.05	0.002	0.03	0.056
249	3	1	9	1	SoftG4	Panacea	S-	1.504	1.064	0.058	0.284	0.174	2.648	0	9.918	44.522	67.464	0.602	3.974	0.238	14.586	0.018	1.438	0.006	0.002	0.188
249	3	1	9	2	SoftG4	Panacea	S-	1.252	1.132	0.082	0.226	0.188	0.918	0	9.73	39.442	52.526	0.414	2.332	0.206	12.98	0.006	1.414	0.004	0.002	0.186
249	3	1	9	3	SoftG4	Panacea	S-	2.026	1.462	0.034	0.314	0.248	1.49	0	13.31	61.288	114.166	0.866	6.522	0.356	16.79	0.03	1.484	0.008	0.042	0.134
250	3	1	10	1	BreadG2	Podium	S-	1.372	0.604	0.576	0.098	0.152	0.508	0.7	6.69	25.304	83.532	0.446	4.19	0.186	13.056	0.002	0.02	0.028	0.026	0.034
250	3	1	10	2	BreadG2	Podium	S-	1.202	0.488	0.016	0.078	0.132	0.418	0.65	5.674	23.236	70.452	0.376	4.12	0.156	11.364	0.002	0.034	0.004	0.026	0.028
250	3	1	10	3	BreadG2	Podium	S-	1.096	0.44	0.014	0.066	0.12	0.36	0.598	5.244	21.138	51.188	0.292	2.76	0.144	11.598	0.002	0.014	0.002	0.022	0.032
251	3	1	11	1	Other	AxC205	S-	0.728	0.266	0.014	0.054	0.078	0.142	0.26	4.48	20.906	50.964	0.32	1.55	0.168	0.598	0.002	0.04	0.03	0.026	0.016
251	3	1	11	2	Other	AxC205	S-	0.634	0.218	0.014	0.036	0.056	0.108	0.212	3.45	18.626	50.484	0.29	1.336	0.004	3.94	0.002	0.014	0.002	0.002	0.01
251	3	1	11	3	Other	AxC205	S-	0.586	0.03	0.016	0.042	0.056	0.108	0.182	3.304	17.856	46.558	0.31	1.25	0.13	0.258	0.002	0.012	0.002	0.002	0.08
252	3	1	12	1	BiscuitG3	Torch	S-	1.434	0.22	0.342	0.074	0.166	1.356	2.638	4.538	30.288	108.106	0.062	2.992	0.014	17.072	0.034	0.41	0.006	0.136	1.368
252	3	1	12	2	BiscuitG3	Torch	S-	1.464	0.534	0.3	0.192	0.234	1.202	2.79	4.876	31.608	114.396	0.078	3.076	0.198	16.798	0.04	0.42	0.012	0.154	0.626
252	3	1	12	3	BiscuitG3	Torch	S-	0.034	0.256	0.326	0.07	0.124	0.962	2.09	0.122	25.004	83.738	0.032	2.58	0.02	15.392	0.02	0.97	0.01	0.122	1.07
253	3	1	13	1	BreadG2	Einstein	S-
253	3	1	13	2	BreadG2	Einstein	S-
253	3	1	13	3	BreadG2	Einstein	S-
254	3	1	14	1	Other	AxC101	S-
254	3	1	14	2	Other	AxC101	S-
254	3	1	14	3	Other	AxC101	S-
255	3	1	15	1	BreadG1	Skyfall	S-
255	3	1	15	2	BreadG1	Skyfall	S-
255	3	1	15	3	BreadG1	Skyfall	S-
256	3	1	16	1	HardG4	Santiago	S-	0.936	0.892	0.066	0.266	0.202	2.37	0	12.638	50.5	60.146	0.516	6.242	0.158	20.372	0.032	1.348	0.002	0.032	0.162
256	3	1	16	2	HardG4	Santiago	S-	1.04	0.912	0.068	0.338	0.242	2.502	0	15.286	59.644	69.44	0.538	6.408	0.192	21.128	0.012	1.384	0.008	0.002	0.084
256	3	1	16	3	HardG4	Santiago	S-	0.886	0.742	0.028	0.232	0.212	2.294	4.332	13.074	43.13	50.476	0.014	5.304	0.188	18.558	0.018	1.524	0.1	0.03	0.178
257	3	1	17	1	Other	AxC201	S-	0.626	0.528	0.334	0.116	0.012	0.222	0.22	1.71	7.562	15.442	0.012	0.876	0.082	1.306	0.008	0.312	0.012	0.006	0.222
257	3	1	17	2	Other	AxC201	S-	0.43	0.338	0.25	0.114	0.112	0.164	0.044	0.986	4.562	11.634	0.052	0.906	0.058	1.65	0.002	0.304	0.002	0.004	0.14
257	3	1	17	3	Other	AxC201	S-	0.522	0.086	0.612	0.632	0.186	0.336	0.264	1.888	11.396	12.67	0.042	0.472	0.062	2.472	0.074	0.244	0.044	0.004	1.192
258	3	1	18	1	BreadG2	Cashel	S-	1.18	0.54	0.468	0.874	0.572	1.314	0.466	10.476	29.02	67.52	0.502	4.65	0.526	7.04	0.004	0.058	0.066	0.012	0.014
258	3	1	18	2	BreadG2	Cashel	S-	1.45	0.676	0.678	1.088	0.662	1.642	0.76	13.514	30.79	77.84	0.498	5.614	0.932	8.034	0.004	0.206	0.012	0.016	0.064
258	3	1	18	3	BreadG2	Cashel	S-	1.182	0.576	0.496	0.536	0.6	1.086	0.06	10.836	29.47	63.548	0.432	4.326	0.624	7.914	0.018	0.126	0.11	0.016	0.04
259	3	1	19	1	BiscuitG3	Weaver	S-	0.806	0.442	0.414	0.662	0.528	0.63	0.408	2.824	6.28	29.056	0.254	2.036	0.008	5.892	0.004	0.108	0.002	0.016	0.08
259	3	1	19	2	BiscuitG3	Weaver	S-	0.73	0.392	0.356	0.614	0.5	0.794	0.032	2.234	5.252	23.668	0.012	1.694	0.162	5.27	0.008	0.124	0.004	0	0.052
259	3	1	19	3	BiscuitG3	Weaver	S-	1.008	0.634	0.49	0.628	0.526	0.912	0.048	3.486	7.716	33.826	0.318	2.754	0.012	6.562	0.01	0.126	0.002	0	0.064
260	3	1	20	1	HardG4	Kielder	S-	0.444	0.066	0.598	0.238	0.13	0.25	0.152	1.224	10.844	15.694	0.138	0.542	0.094	2.546	0.018	0.084	0.022	0.012	0.248
260	3	1	20	2	HardG4	Kielder	S-	0.752	0.432	1.212	0.226	0.006	0.264	0.318	1.318	10.6	11.128	0.076	0.992	0.006	1.14	0.008	0.144	0.002	0	0.412
260	3	1	20	3	HardG4	Kielder	S-	0.722	0.532	0.55	0.206	0.192	0.316	0.468	1.516	13.2	17.562	0.09	1.042	0.146	0.868	0.008	0.15	0.048	0.022	0.28
261	3	1	21	1	BreadG2	Bonham	S-
261	3	1	21	2	BreadG2	Bonham	S-
261	3	1	21	3	BreadG2	Bonham	S-
262	3	1	22	1	HardG4	Dickens	S-	0.348	0.048	0.046	0.17	0.048	0.092	0.024	0.828	7.504	14.456	0.008	0.412	0.008	2.406	0.008	0.232	0	0.002	0.032
262	3	1	22	2	HardG4	Dickens	S-	0.292	0.046	0.022	0.152	0.042	0.166	0.058	1.004	8.44	14.786	0.012	0.472	0.004	5.29	0.004	0.11	0.002	0.002	0.086
262	3	1	22	3	HardG4	Dickens	S-	0.006	0.052	0.05	0.034	0.016	0.026	0.022	0.366	4.2	0.21	0.01	0.012	0.008	2.242	0.004	0.048	0	0	0.024
263	3	1	23	1	Other	SR3	S-	0.754	0.262	0.024	0.046	0.064	0.506	0.246	2.438	16.154	50.81	0.318	2.086	0.08	5.814	0.004	0.026	0.002	0	0.02
263	3	1	23	2	Other	SR3	S-	1.748	0.644	0.04	0.106	0.172	1.258	0.784	6.438	31.026	143.146	0.734	5.74	0.26	12.986	0.002	0.028	0.004	0.002	0.054
263	3	1	23	3	Other	SR3	S-	1.512	0.086	0.082	0.072	0.092	0.314	0.098	4.19	20.614	49.836	0.028	0.052	0.014	0.88	0.01	0.216	0.006	0.002	0.05
264	3	1	24	1	SoftG4	Dali	S-
264	3	1	24	2	SoftG4	Dali	S-
264	3	1	24	3	SoftG4	Dali	S-
265	3	1	25	1	BiscuitG3	Diego	S-	0.868	0.378	0.022	0.068	0.112	0.664	0.41	3.942	25.652	95.808	0.506	2.498	0.164	7.456	0.006	0.018	0	0.048	0.03
265	3	1	25	2	BiscuitG3	Diego	S-	1.058	0.416	0.544	0.082	0.126	0.902	0.528	3.864	30.126	126.482	0.614	3.296	0.16	8.494	0.004	0.026	0.004	0.064	0.024
265	3	1	25	3	BiscuitG3	Diego	S-	0.966	0.45	0.438	0.078	0.118	0.77	0.494	3.476	26.064	98.336	0.534	2.422	0.16	7.702	0.002	0.026	0.002	0.004	0.026
266	3	1	26	1	BreadG2	Cubanita	S-
266	3	1	26	2	BreadG2	Cubanita	S-
266	3	1	26	3	BreadG2	Cubanita	S-
267	3	1	27	1	BreadG1	Spark	S-	0.742	0.324	0.026	0.074	0.078	0.206	0.288	2.978	19.442	54.842	0.348	1.694	0.004	5.988	0.002	0.022	0.002	0	0.08
267	3	1	27	2	BreadG1	Spark	S-	0.516	0.27	0.012	0.044	0.056	0.162	0.26	2.048	16.174	35.998	0.242	1.274	0.088	5.18	0.004	0.044	0	0.014	0.032
267	3	1	27	3	BreadG1	Spark	S-	0.638	0.31	0.044	0.04	0.048	0.498	0.264	2.336	17.02	41.826	0.016	1.706	0.1	6.096	0.004	0.024	0	0	0.086
268	3	1	28	1	Other	AxC202	S-	1.278	0.598	0.528	0.086	0.138	1.024	0.538	8.66	28.044	87.362	0.406	3.712	0.006	17.264	0.002	0.052	0.002	0.026	0.048
268	3	1	28	2	Other	AxC202	S-	1.598	0.638	0.026	0.118	0.192	0.586	0.056	11.478	31.344	119.918	0.54	4.998	0.232	19.474	0.072	0.128	0.002	0.046	0.02
268	3	1	28	3	Other	AxC202	S-	1.696	0.756	0.032	0.098	0.186	0.54	0.058	11.936	34.496	137.568	0.572	6.35	0.236	20.866	0.092	0.054	0.062	0.04	0.044
269	3	1	29	1	BiscuitG3	Croft	S-
269	3	1	29	2	BiscuitG3	Croft	S-
269	3	1	29	3	BiscuitG3	Croft	S-
270	3	1	30	1	BreadG1	Solstice	S-	0.904	0.414	0.544	0.1	0.154	0.412	0.044	5.156	22.468	71.834	0.39	3.068	0.12	12.772	0.002	0.056	0.002	0.03	0.072
270	3	1	30	2	BreadG1	Solstice	S-	1.388	0.54	0.024	0.122	0.206	0.636	0.076	6.624	28.844	98.25	0.5	4.462	0.148	15.586	0.084	0.046	0.002	0.002	0.036
270	3	1	30	3	BreadG1	Solstice	S-	0.856	0.378	0.042	0.074	0.15	0.436	0.552	4.68	20.036	53.392	0.284	2.316	0.096	9.658	0.002	0.036	0.002	0.02	0.056
271	3	1	31	1	BreadG2	Sterling	S-	0.856	0.502	0.04	0.162	0.16	1.198	0.028	4.91	23.806	83.508	0.39	1.978	0.144	9.442	0.002	0.022	0.018	0.038	0.006
271	3	1	31	2	BreadG2	Sterling	S-
271	3	1	31	3	BreadG2	Sterling	S-
272	3	1	32	1	BreadG2	Evoke	S-	1.46	1.146	0.066	0.272	0.244	2.67	0	10.172	64.978	93.846	0.664	5.462	0.164	16.742	0.224	1.584	0.004	0.002	0.112
272	3	1	32	2	BreadG2	Evoke	S-	1.136	0.066	0.036	0.17	0.13	1.866	0	7.204	43.892	66.328	0.5	4.31	0.118	14.68	0.034	1.532	0.006	0.002	0.064
272	3	1	32	3	BreadG2	Evoke	S-	1.18	0.074	0.086	0.218	0.164	0.918	0	8.136	45.268	72.36	0.512	5.12	0.14	14.716	0.016	1.36	0.008	0.026	0.216
273	3	1	33	1	SoftG4	Alchemy	S-	0.996	0.398	0.026	0.112	0.182	0.43	0.046	6.228	26.332	80.77	0.396	2.828	0.192	12.706	0.002	0.018	0.006	0.022	0.026
273	3	1	33	2	SoftG4	Alchemy	S-	1.536	0.608	0.026	0.142	0.266	0.65	0.074	9.598	34.144	134.686	0.616	4.334	0.258	16.034	0.004	0.024	0.058	0.04	0.036
273	3	1	33	3	SoftG4	Alchemy	S-	1.294	0.528	0.686	0.12	0.212	0.744	0.87	6.66	31.064	104.406	0.444	4.146	0.194	15.03	0.05	0.122	0.002	0.026	0.01
274	3	1	34	1	SoftG4	Viscount	S-	1.222	1.11	0.062	0.198	0.236	2.49	0	11.556	57.276	55.55	0.026	3.228	0.254	15.142	0.012	1.488	0.004	0.022	0.152
274	3	1	34	2	SoftG4	Viscount	S-	1.454	1.21	0.144	0.306	0.276	3.106	0	14.43	73.598	76.37	0.528	5.326	0.346	17.272	0.018	1.422	0.008	0	0.232
274	3	1	34	3	SoftG4	Viscount	S-	1.944	1.398	0.112	0.222	0.244	2.358	0	12.718	73.526	59.184	0.392	4.276	0.256	20.016	0.016	1.426	0.02	0.028	0.064
275	3	1	35	1	SoftG4	Lancaster	S-	1.204	0.656	0.064	0.204	0.174	1.778	0	8.838	38.56	46.888	0.382	3.626	0.246	14.692	0.026	1.496	0.006	0	0.106
275	3	1	35	2	SoftG4	Lancaster	S-	1.098	0.624	0.024	0.152	0.134	1.56	0	8.49	37.076	48.698	0.39	0.13	0.214	14.856	0.018	1.4	0.004	0.01	0.13
275	3	1	35	3	SoftG4	Lancaster	S-	1.136	0.748	0.038	0.204	0.144	1.452	0	9.294	39.046	49.26	0.372	3.542	0.232	15.34	0.01	1.438	0.086	0	0.148
276	3	1	36	1	BiscuitG3	Icon	S-	1.232	0.496	0.534	0.132	0.2	0.552	0.638	6.214	30.684	85.552	0.442	4.004	0.216	15.732	0.004	0.056	0.006	0.002	0.014
276	3	1	36	2	BiscuitG3	Icon	S-	1.68	0.786	0.036	0.176	0.272	0.76	0.076	9	35.096	116.494	0.622	5.026	0.352	17.802	0.004	0.06	0.004	0.066	0.144
276	3	1	36	3	BiscuitG3	Icon	S-	1.326	0.618	0.664	0.152	0.258	0.614	0.078	7.146	30.716	85.856	0.406	3.854	0.246	15.854	0.004	0.022	0.006	0.002	0.034
277	3	1	37	1	HardG4	Gator	S-	1.204	1.152	0.106	0.168	0.146	2.136	0	8.53	34.284	50.926	0.384	3.472	0.14	17.372	0.006	1.416	0.006	0.01	0.36
277	3	1	37	2	HardG4	Gator	S-	1.38	1.152	0.058	0.228	0.178	2.532	0	12.532	47.596	74.404	0.54	5.382	0.186	19.678	0.16	1.358	0.004	0.012	0.074
277	3	1	37	3	HardG4	Gator	S-	1.144	1.05	0.042	0.162	0.146	1.188	0	9.308	34.078	52.928	0.396	3.424	0.158	17.114	0.014	1.432	0.006	0	0.046
278	3	1	38	1	BiscuitG3	Zulu	S-	1.204	0.786	0.742	0.132	0.222	0.534	0.732	7.57	34.614	61.016	0.34	3.21	0.008	16.626	0.004	0.076	0.044	0.018	0.028
278	3	1	38	2	BiscuitG3	Zulu	S-	0.636	0.504	0.04	0.098	0.12	0.338	0.476	3.996	22.876	34.89	0.008	1.744	0.138	8.6	0.004	0.028	0	0.01	0.104
278	3	1	38	3	BiscuitG3	Zulu	S-	1.342	0.832	0.058	0.138	0.19	0.658	0.808	8.848	35.918	75.968	0.44	4.036	0.01	16.41	0.008	0.03	0.002	0.022	0.126
279	3	1	39	1	BreadG1	Crusoe	S-	0.338	0.124	0.952	0.098	0.008	0.236	0.06	0.884	8.086	2.81	0.024	0.242	0.006	0.4	0.004	0.236	0.008	0.002	0.254
279	3	1	39	2	BreadG1	Crusoe	S-	0.434	0.104	0.958	0.174	0.128	0.228	0.376	0.97	9.012	4.636	0.018	0.386	0.08	2.782	0.042	0.314	0.002	0.008	0.518
279	3	1	39	3	BreadG1	Crusoe	S-	0.474	0.036	0.086	0.182	0.136	0.25	0.482	1.016	8.252	3.752	0.066	0.424	0.082	3.48	0.018	0.418	0.006	0.002	0.628
280	3	1	40	1	BreadG2	Cadenza	S-	1.62	0.846	0.734	0.958	0.592	1.494	0.71	11.224	33.632	87.578	0.69	7.47	0.018	10.94	0.018	0.172	0.008	0.03	0.052
280	3	1	40	2	BreadG2	Cadenza	S-	1.552	0.9	0.658	1.028	0.624	1.644	0.726	12.304	38.11	102.656	0.756	6.09	0.626	11.654	0.02	0.116	0.01	0.034	0.046
280	3	1	40	3	BreadG2	Cadenza	S-	1.702	0.882	0.63	0.906	0.62	1.63	0.672	10.906	36.5	98.456	0.662	7.248	0.47	11.802	0.012	0.144	0.082	0.032	0.066
281	3	1	41	1	BiscuitG3	Monterey	S-
281	3	1	41	2	BiscuitG3	Monterey	S-
281	3	1	41	3	BiscuitG3	Monterey	S-
282	3	1	42	1	Other	AxC103	S-
282	3	1	42	2	Other	AxC103	S-
282	3	1	42	3	Other	AxC103	S-
283	3	1	43	1	BreadG1	Gallant	S-	2.592	1.766	1.344	0.876	0.04	0.964	1.118	10.608	29.118	34.308	0.328	10.418	0.512	10.456	0.238	0.64	0.002	0.036	0.492
283	3	1	43	2	BreadG1	Gallant	S-	2.244	1.306	0.992	0.622	0.552	0.742	0.738	8.758	29.284	28.478	0.292	7	0.382	9.988	0.19	0.328	0.056	0.022	0.38
283	3	1	43	3	BreadG1	Gallant	S-	1.648	0.814	0.844	0.578	0.03	0.522	0.646	7.872	20.076	20.818	0.178	5.288	0.302	7.462	0.204	0.06	0.002	0.018	0.224
284	3	1	44	1	BiscuitG3	Delphi	S-
284	3	1	44	2	BiscuitG3	Delphi	S-
284	3	1	44	3	BiscuitG3	Delphi	S-
285	3	1	45	1	Other	SR3	S-	0.6	0.212	0.024	0.028	0.046	0.1	0.024	2.042	14.89	59.682	0.328	1.564	0.004	3.694	0.002	0.03	0.002	0.002	0.026
285	3	1	45	2	Other	SR3	S-	0.892	0.348	0.056	0.052	0.082	0.24	0.308	2.704	18.198	88.398	0.476	2.59	0.13	4.858	0.002	0.034	0.002	0.002	0.036
285	3	1	45	3	Other	SR3	S-	0.656	0.244	0.018	0.05	0.048	0.116	0.232	2.046	14.054	55.696	0.308	1.612	0.072	0.412	0.002	0.012	0.002	0.028	0.018
286	3	1	46	1	Other	AxC104	S-
286	3	1	46	2	Other	AxC104	S-
286	3	1	46	3	Other	AxC104	S-
287	3	1	47	1	SoftG4	Horatio	S-
287	3	1	47	2	SoftG4	Horatio	S-
287	3	1	47	3	SoftG4	Horatio	S-
288	3	1	48	1	SoftG4	Rowan	S-	1.812	1.416	0.036	0.292	0.27	3.08	0	17.326	71.782	109.972	0.682	5.68	0.326	19.584	0.012	1.372	0.15	0.022	0.06
288	3	1	48	2	SoftG4	Rowan	S-	1.104	0.08	0.024	0.148	0.158	1.398	0	9.732	39.122	59.434	0.412	3.134	0.192	14.54	0.012	1.378	0.006	0	0.07
288	3	1	48	3	SoftG4	Rowan	S-	1.274	0.796	0.03	0.196	0.196	2.142	0	12.688	43.242	62.512	0.48	3.2	0.248	15.052	0.016	1.414	0.008	0	0.074
289	3	1	49	1	BreadG2	Rialto	S-	0.198	0.04	0.072	0.078	0.01	0.07	0.064	0.574	6.53	8.578	0.026	0.012	0.004	2.342	0.002	0.124	0	0	0.03
289	3	1	49	2	BreadG2	Rialto	S-	0.378	0.056	0.02	0.116	0.02	0.072	0.046	1.108	9.918	17.374	0.008	0.014	0.002	2.336	0.002	0.076	0.002	0.018	0.018
289	3	1	49	3	BreadG2	Rialto	S-	0.296	0.028	0.074	0.11	0.016	0.136	0.036	0.706	7.782	12.408	0.006	0.032	0.006	2.37	0.004	0.022	0.002	0	0.068
290	3	1	50	1	HardG4	Evolution	S-
290	3	1	50	2	HardG4	Evolution	S-
290	3	1	50	3	HardG4	Evolution	S-
291	3	1	51	1	SoftG4	Revelation	S-	1.258	0.694	0.036	0.104	0.174	0.676	0.832	8.644	34.836	99.986	0.618	4.11	0.01	11.282	0.004	0.05	0.002	0.024	0.072
291	3	1	51	2	SoftG4	Revelation	S-	1.038	0.63	0.632	0.106	0.13	0.524	0.746	7.406	29.744	77.426	0.016	3.116	0.008	0.896	0.012	0.046	0.002	0.022	0.034
291	3	1	51	3	SoftG4	Revelation	S-	0.714	0.452	0.052	0.092	0.108	0.398	0.564	5.584	25.902	59.888	0.378	2.454	0.006	0.402	0.004	0.03	0.002	0	0.034
292	3	1	52	1	SoftG4	Denman	S-	0.7	0.468	0.018	0.104	0.106	1.16	0	4.132	20.836	69.356	0.486	2.526	0.004	11.352	0.012	1.374	0.004	0.026	0.06
292	3	1	52	2	SoftG4	Denman	S-	0.72	0.542	0.044	0.124	0.104	0.596	2.578	3.778	19.194	57.642	0.4	2.674	0.094	11.474	0.012	1.316	0.002	0.016	0.12
292	3	1	52	3	SoftG4	Denman	S-	0.648	0.048	0.024	0.114	0.122	0.568	0	4.428	22.174	71.754	0.528	2.956	0.006	11.906	0.01	1.328	0.004	0.02	0.086
293	3	1	53	1	Other	AxC102	S-	0.432	0.348	0.04	0.032	0.126	0.266	0.14	0.978	7.488	13.082	0.11	0.688	0.084	2.58	0.024	0.07	0.002	0.026	0.162
293	3	1	53	2	Other	AxC102	S-	0.574	0.44	0.84	0.204	0.012	0.258	0.198	1.306	8.864	15.646	0.112	1.044	0.11	0.93	0.052	0.086	0.004	0.032	0.24
293	3	1	53	3	Other	AxC102	S-	0.326	0.094	0.864	0.126	0.01	0.184	0.046	0.6	4.372	6.816	0.06	0.38	0.078	0.346	0.038	0.36	0.002	0.014	0.414
294	3	1	54	1	HardG4	Solace	S-	1.17	1.536	1.926	1.144	0.618	1.26	0.784	4.118	31.846	20.218	0.12	1.152	0.3	7.676	0.13	0.66	0.002	0	0.246
294	3	1	54	2	HardG4	Solace	S-	1.626	2.212	2.072	1.584	0.77	1.868	1.304	5.762	44.788	27.336	0.174	1.824	0.446	11.638	0.02	0.186	0.104	0.03	0.296
294	3	1	54	3	HardG4	Solace	S-	1.92	0.15	1.658	1.256	0.776	2.372	1.712	4.59	39.538	22.448	0.122	1.162	0.324	11.598	0.04	1.524	0.108	0.046	0.796
295	3	1	55	1	BreadG2	Chilton	S-	2.01	1.04	0.942	0.234	0.228	3.212	0	13.04	60.684	101.714	0.638	7.062	0.182	21.746	0.026	1.47	0.014	0	0.09
295	3	1	55	2	BreadG2	Chilton	S-	1.578	0.908	0.046	0.22	0.202	2.124	0	8.916	43.614	73.196	0.524	4.448	0.004	17.584	0.012	1.382	0.004	0	0.124
295	3	1	55	3	BreadG2	Chilton	S-	1.402	0.796	0.036	0.082	0.16	0.906	0	7.134	33.406	51.644	0.43	3.102	0.004	15.804	0.01	1.366	0.01	0	0.116
296	3	1	56	1	HardG4	Relay	S-	0.832	0.43	0.352	0.582	0.532	0.83	0.35	3.362	14.036	54.694	0.458	2.146	0.016	5.938	0.008	0.116	0.002	0	0.012
296	3	1	56	2	HardG4	Relay	S-	0.652	0.052	0.392	5.344	0.52	1.046	0.274	2.742	11.104	46.826	0.014	2.15	0.018	2.136	0.002	0.084	0.006	0	0.038
296	3	1	56	3	HardG4	Relay	S-	0.706	0.072	0.43	5.388	0.508	0.932	0.042	2.724	10.232	44.242	0.358	1.888	0.008	5.5	0.006	0.234	0.002	0	0.03
297	3	1	57	1	SoftG4	Myriad	S-	1.52	0.88	0.04	0.182	0.172	2.144	0.82	9.248	38.296	100.456	0.498	4.518	0.188	17.716	0.004	0.04	0.028	0.002	0.014
297	3	1	57	2	SoftG4	Myriad	S-	1.302	0.642	0.048	0.172	0.158	1.814	0.746	7.988	34.678	82.718	0.41	3.494	0.148	15.712	0.004	0.04	0.002	0	0.01
297	3	1	57	3	SoftG4	Myriad	S-
298	3	1	58	1	HardG4	Icebreaker	S-	1.404	0.612	0.036	0.134	0.242	0.828	1.034	11.298	33.602	103.702	0.496	3.812	0.302	15.09	0.002	0.022	0.096	0.002	0.056
298	3	1	58	2	HardG4	Icebreaker	S-	1.5	0.55	0.032	0.14	0.25	0.792	1.086	11.628	31.972	105.142	0.476	4.578	0.368	14.438	0.002	0.036	0.008	0.064	0.026
298	3	1	58	3	HardG4	Icebreaker	S-	1.548	0.616	0.028	0.168	0.294	0.74	0.086	14.178	34.258	106.006	0.444	4.076	0.402	16.374	0.076	0.022	0.156	0.056	0.068
299	3	1	59	1	BreadG2	Cordiale	S-	0.746	0.426	0.022	0.082	0.118	0.346	0.436	5.244	22.996	40.41	0.27	2.08	0.116	10.204	0.002	0.026	0.002	0.002	0.028
299	3	1	59	2	BreadG2	Cordiale	S-	0.718	0.394	0.018	0.064	0.098	0.342	0.432	4.764	22.384	44.45	0.272	2.262	0.114	9.916	0.006	0.02	0	0.002	0.044
299	3	1	59	3	BreadG2	Cordiale	S-	1.07	0.556	0.064	0.098	0.148	0.54	0.666	5.934	28.594	61.522	0.308	3.308	0.148	13.476	0.002	0.028	0.004	0.002	0.058
300	3	1	60	1	BreadG1	Avalon	S-
300	3	1	60	2	BreadG1	Avalon	S-
300	3	1	60	3	BreadG1	Avalon	S-
301	3	2	1	1	BreadG2	Podium	S+
301	3	2	1	2	BreadG2	Podium	S+
301	3	2	1	3	BreadG2	Podium	S+
302	3	2	2	1	HardG4	Kielder	S+	0.432	0.028	0.214	0.054	0.048	0.07	0.03	1.29	5.066	35.288	0.254	0.744	0.104	0.082	0.002	0.022	0.002	0.102	0.076
302	3	2	2	2	HardG4	Kielder	S+	0.248	0.046	0.016	0.016	0.03	0.054	0.022	0.522	2.912	22.428	0.008	0.03	0.004	0.032	0.004	0.038	0	0.072	0.072
302	3	2	2	3	HardG4	Kielder	S+	0.412	0.038	0.074	0.036	0.048	0.022	0.02	1.136	3.84	26.566	0.008	0.016	0.006	1.2	0.004	0.044	0.002	0.096	0.088
303	3	2	3	1	Other	AxC103	S+	0.644	0.028	0.054	0.048	0.068	0.122	0.022	2.382	11.818	54.176	0.294	2.236	0.112	4.338	0.002	0.026	0.002	0.094	0.058
303	3	2	3	2	Other	AxC103	S+	0.886	0.402	0.032	0.07	0.11	0.598	0.044	3.992	16.216	95.314	0.436	3.528	0.202	6.84	0.002	0.012	0.004	0.132	0.068
303	3	2	3	3	Other	AxC103	S+	0.838	0.408	0.024	0.05	0.09	0.188	0.022	3.386	13.53	61.158	0.39	2.58	0.118	8.318	0.006	0.032	0.002	0.074	0.03
304	3	2	4	1	BiscuitG3	Weaver	S+
304	3	2	4	2	BiscuitG3	Weaver	S+
304	3	2	4	3	BiscuitG3	Weaver	S+
305	3	2	5	1	SoftG4	Myriad	S+
305	3	2	5	2	SoftG4	Myriad	S+
305	3	2	5	3	SoftG4	Myriad	S+
306	3	2	6	1	Other	AxC104	S+
306	3	2	6	2	Other	AxC104	S+
306	3	2	6	3	Other	AxC104	S+
307	3	2	7	1	SoftG4	Rowan	S+	0.536	0.244	0.024	0.074	0.096	0.15	0.014	3.096	5.864	33.568	0.016	0.03	0.206	0.052	0.002	0.096	0.002	0.162	0.028
307	3	2	7	2	SoftG4	Rowan	S+	0.484	0.048	0.03	0.072	0.072	0.066	0.02	2.056	3.394	15.474	0.006	0.07	0.132	0.048	0.002	0.056	0.004	0.092	0.032
307	3	2	7	3	SoftG4	Rowan	S+	0.234	0.012	0.012	0.04	0.042	0.064	0.028	1.724	2.438	10.748	0.004	0.258	0.114	0.018	0.002	0.01	0.002	0.06	0.052
308	3	2	8	1	HardG4	Relay	S+
308	3	2	8	2	HardG4	Relay	S+
308	3	2	8	3	HardG4	Relay	S+
309	3	2	9	1	HardG4	Goldengun	S+	0.006	0.024	0.054	0.022	0.032	0.018	0.018	1.086	2.192	11.108	0.006	0.224	0.002	0.012	0.002	0.026	0.002	0.072	0.04
309	3	2	9	2	HardG4	Goldengun	S+	0.302	0.04	0.032	0.06	0.056	0.062	0.016	2.222	3.098	16.972	0.004	0.448	0.006	0.734	0.004	0.044	0.002	0.12	0.088
309	3	2	9	3	HardG4	Goldengun	S+	0.188	0.016	0.04	0.044	0.038	0.056	0.006	1.236	1.688	8.382	0.002	0.01	0.004	0.046	0	0.096	0.002	0.062	0.056
310	3	2	10	1	HardG4	Evolution	S+
310	3	2	10	2	HardG4	Evolution	S+
310	3	2	10	3	HardG4	Evolution	S+
311	3	2	11	1	BreadG1	Spark	S+	0.304	0.078	0.04	0.126	0.038	0.112	0.032	0.436	4.09	11.476	0.01	0.28	0.004	2.15	0.004	0.08	0	0.006	0.05
311	3	2	11	2	BreadG1	Spark	S+	0.15	0.014	0.06	0.142	0.012	0.038	0.02	0.012	1.936	5.948	0.004	0.012	0.004	2.172	0.008	0.05	0	0.058	0.04
311	3	2	11	3	BreadG1	Spark	S+	0.006	0.064	0.014	0.16	0.018	0.084	0.052	0.008	2.476	8.468	0.014	0.018	0.002	2.142	0.004	0.088	0.002	0.104	0.028
312	3	2	12	1	BiscuitG3	Croft	S+	0.094	0.004	0.018	0.004	0.008	0.01	0.01	0.202	1.268	2.31	0.002	0.006	0.002	1.61	0	0.006	0	0.014	0.076
312	3	2	12	2	BiscuitG3	Croft	S+
312	3	2	12	3	BiscuitG3	Croft	S+
313	3	2	13	1	Other	AxC205	S+	0.372	0.018	0.038	0.032	0.04	0.224	0.02	1.026	6.786	26.462	0.138	0.496	0.002	2.154	0	0.01	0	0.16	0.018
313	3	2	13	2	Other	AxC205	S+
313	3	2	13	3	Other	AxC205	S+
314	3	2	14	1	BreadG2	Rialto	S+	0.404	0.164	0.018	0.026	0.038	0.034	0.016	1.118	4.472	13.302	0.004	0.594	0.056	0.216	0.002	0.016	0	0.082	0.008
314	3	2	14	2	BreadG2	Rialto	S+	0.368	0.016	0.006	0.04	0.036	0.038	0.006	0.932	4.596	11.956	0.01	0.432	0.002	0.17	0	0.02	0.002	0.074	0.034
314	3	2	14	3	BreadG2	Rialto	S+	0.418	0.018	0.164	0.04	0.038	0.042	0.008	1.22	4.528	12.97	0.002	0.644	0.072	0.084	0.002	0.01	0	0.064	0.046
315	3	2	15	1	BreadG1	Solstice	S+	0.148	0.154	1.022	0.13	0.004	0.088	0.218	0.152	1.35	2.068	0.042	0.068	0.012	0.684	0.01	0.996	0.014	0.046	1.212
315	3	2	15	2	BreadG1	Solstice	S+	0.14	0.196	0.092	0.024	0.008	0.11	0.046	0.188	1.494	2.286	0.006	0.082	0.01	0.47	0.004	0.116	0.004	0.026	0.4
315	3	2	15	3	BreadG1	Solstice	S+	0.004	0.08	0.076	0.192	0.008	0.15	0.02	0.13	1.1	2.168	0.018	0.126	0.008	0.414	0.006	0.408	0.006	0.002	1.168
316	3	2	16	1	HardG4	Duxford	S+	0.374	0.034	0.044	0.008	0.05	0.098	0.014	0.712	5.984	29.864	0.006	0.02	0.004	0.04	0	0.046	0.002	0.186	0.074
316	3	2	16	2	HardG4	Duxford	S+	0.316	0.018	0.064	0.04	0.05	0.062	0.028	0.756	6.116	28.194	0.014	0.016	0.062	0.112	0.004	0.054	0	0.172	0.044
316	3	2	16	3	HardG4	Duxford	S+	0.492	0.262	0.034	0.034	0.054	0.134	0.152	1.15	7.408	39.568	0.276	0.904	0.004	0.108	0.004	0.032	0.002	0.192	0.042
317	3	2	17	1	BreadG2	Bonham	S+	0.358	0.016	0.012	0.042	0.046	0.066	0.01	1.966	5.66	29.866	0.186	0.964	0.006	0.038	0.002	0.02	0.002	0.226	0.038
317	3	2	17	2	BreadG2	Bonham	S+	0.264	0.032	0.032	0.004	0.038	0.044	0.016	1.464	4.21	20.466	0.004	0.672	0.066	0.042	0.002	0.072	0.002	0.202	0.006
317	3	2	17	3	BreadG2	Bonham	S+	0.322	0.166	0.038	0.042	0.052	0.076	0.106	2.122	5.72	26.394	0.144	0.894	0.002	0.072	0	0.01	0	0.17	0.04
318	3	2	18	1	HardG4	Solace	S+	0.332	0.182	0.03	0.034	0.044	0.066	0.026	0.712	5.24	30.492	0.194	0.95	0.002	0.302	0.002	0.006	0.002	0.174	0.032
318	3	2	18	2	HardG4	Solace	S+	0.332	0.15	0.008	0.036	0.04	0.062	0.116	0.752	4.864	29.714	0.174	0.958	0.002	0.26	0.002	0.006	0	0.14	0.032
318	3	2	18	3	HardG4	Solace	S+	0.416	0.02	0.008	0.04	0.054	0.05	0.014	0.858	5.756	36.552	0.236	1.22	0.084	0.198	0.002	0.014	0	0.194	0.058
319	3	2	19	1	HardG4	Gator	S+	0.328	0.088	0.06	0.098	0.056	0.104	0.51	1.81	2.754	18.554	0.01	0.636	0.058	7.252	0.008	1.334	0.002	0.002	0.082
319	3	2	19	2	HardG4	Gator	S+	0.41	0.026	0.034	0.01	0.048	0.224	0.96	2.484	4.064	20.904	0.006	0.07	0.002	8.962	0.012	1.416	0.002	0.002	0.162
319	3	2	19	3	HardG4	Gator	S+	0.318	0.024	0.034	0.034	0.038	0.134	3.936	1.69	2.65	16.704	0.012	0.874	0.046	7.224	0.004	1.36	0.002	0.04	0.198
320	3	2	20	1	Other	AxC101	S+	0.524	0.402	0.728	0.492	0.352	0.37	0.638	0.82	8.946	15.166	0.078	1.602	0.078	7.514	0.046	0.268	0.034	0.056	0.172
320	3	2	20	2	Other	AxC101	S+
320	3	2	20	3	Other	AxC101	S+
321	3	2	21	1	BreadG1	Gallant	S+	0.222	0.082	0.026	0.106	0.026	0.09	0.662	0.628	1.382	12.296	0.004	0.052	0.004	7.238	0.014	1.336	0	0.076	0.026
321	3	2	21	2	BreadG1	Gallant	S+	0.226	0.052	0.038	0.056	0.034	0.05	0.86	0.818	1.328	12.112	0.008	0.038	0	7.226	0.01	1.384	0.01	0.088	0.036
321	3	2	21	3	BreadG1	Gallant	S+	0.272	0.074	0.074	0.064	0.026	0.088	1.478	0.794	1.782	16.054	0.006	0.786	0.032	7.224	0.008	1.372	0.002	0.118	0.09
322	3	2	22	1	Other	SR3	S+	0.246	0.03	0.03	0.008	0.048	0.136	0.536	0.418	1.652	10.514	0.006	0.724	0.006	7.248	0.008	1.39	0.002	0.002	0.076
322	3	2	22	2	Other	SR3	S+	0.324	0.024	0.048	0.092	0.05	0.078	1.64	0.588	2.13	14.878	0.006	1.006	0.004	7.218	0.004	1.408	0.004	0.114	0.072
322	3	2	22	3	Other	SR3	S+	0.204	0.046	0.03	0.06	0.024	0.112	1.75	0.278	1.188	8.226	0.004	0.038	0	7.276	0.006	1.384	0.002	0.06	0.054
323	3	2	23	1	BiscuitG3	Torch	S+	0.41	0.28	0.318	0.224	0.106	0.14	0.162	0.688	2.268	8.102	0.026	0.498	0.082	0.258	0.01	0.352	0.022	0.1	0.432
323	3	2	23	2	BiscuitG3	Torch	S+
323	3	2	23	3	BiscuitG3	Torch	S+
324	3	2	24	1	BreadG2	Sterling	S+
324	3	2	24	2	BreadG2	Sterling	S+
324	3	2	24	3	BreadG2	Sterling	S+
325	3	2	25	1	Other	AxC201	S+
325	3	2	25	2	Other	AxC201	S+
325	3	2	25	3	Other	AxC201	S+
326	3	2	26	1	HardG4	Dickens	S+	0.464	0.422	0.028	0.04	0.062	0.142	0.022	1.328	4.164	25.14	0.006	0.566	0.008	0.064	0.002	0.034	0	0.114	0.016
326	3	2	26	2	HardG4	Dickens	S+	0.608	0.046	0.038	0.072	0.082	0.158	0.014	1.482	5.336	31.26	0.204	0.026	0.118	0.974	0.006	0.018	0	0.004	0.116
326	3	2	26	3	HardG4	Dickens	S+	0.448	0.266	0.042	0.046	0.056	0.118	0.014	0.836	3.54	17.886	0.006	0.48	0.002	0.048	0.004	0.054	0	0.068	0.118
327	3	2	27	1	SoftG4	Leeds	S+	0.358	0.142	0.008	0.036	0.054	0.086	0.02	2.224	4.72	16.94	0.13	0.518	0.004	1.118	0.002	0.02	0.002	0.042	0.054
327	3	2	27	2	SoftG4	Leeds	S+	0.272	0.146	0.022	0.044	0.05	0.064	0.008	1.556	3.776	13.036	0.004	0.022	0.084	1.194	0.002	0.012	0	0.036	0.034
327	3	2	27	3	SoftG4	Leeds	S+	0.392	0.026	0.008	0.048	0.062	0.094	0.014	2.358	5.452	21.958	0.154	0.634	0.126	0.092	0	0.026	0	0.04	0.05
328	3	2	28	1	BreadG2	Cashel	S+	0.236	0.02	0.012	0.046	0.042	0.05	0.008	0.964	3.03	12.446	0.004	0.336	0.006	0.026	0.002	0.094	0	0.1	0.12
328	3	2	28	2	BreadG2	Cashel	S+	0.3	0.018	0.018	0.074	0.058	0.016	0.012	1.06	3.778	13.596	0.002	0.024	0.07	0.034	0.002	0.056	0	0.108	0.03
328	3	2	28	3	BreadG2	Cashel	S+	0.202	0.04	0.064	0.028	0.028	0.048	0.01	0.704	2.528	9.1	0.008	0.04	0.034	0.088	0.006	0.016	0	0.074	0.028
329	3	2	29	1	BreadG1	Crusoe	S+
329	3	2	29	2	BreadG1	Crusoe	S+
329	3	2	29	3	BreadG1	Crusoe	S+
330	3	2	30	1	BiscuitG3	Cocoon	S+	0.334	0.05	0.046	0.09	0.048	0.146	1.058	0.744	2.522	21.45	0.006	0.76	0.004	7.906	0.01	1.386	0.002	0.056	0.06
330	3	2	30	2	BiscuitG3	Cocoon	S+	0.422	0.384	0.028	0.064	0.042	0.266	2.69	0.928	3.312	28.354	0.01	0.05	0.002	7.24	0.006	1.416	0.002	0.074	0.124
330	3	2	30	3	BiscuitG3	Cocoon	S+	0.478	0.054	0.03	0.086	0.058	0.204	0.706	1.11	4.516	36.01	0.01	1.498	0.062	7.214	0.004	1.304	0.004	0.094	0.1
331	3	2	31	1	BiscuitG3	Diego	S+	0.298	0.184	0.028	0.06	0.044	0.082	0.024	0.644	4.896	47.926	0.308	0.466	0.004	0.054	0.002	0.072	0.002	0.222	0.11
331	3	2	31	2	BiscuitG3	Diego	S+	0.216	0.02	0.016	0.026	0.026	0.048	0.024	0.408	4.11	44.552	0.306	0.014	0.002	0.048	0.004	0.034	0	0.154	0.034
331	3	2	31	3	BiscuitG3	Diego	S+	0.188	0.022	0.018	0.02	0.028	0.052	0.014	0.388	3.264	30.348	0.184	0.05	0.004	0.052	0.004	0.036	0.002	0.108	0.098
332	3	2	32	1	BreadG1	Avalon	S+	0.338	0.172	0.014	0.062	0.046	0.238	0.012	1.462	9.398	38.952	0.212	0.762	0.06	2.186	0.002	0.02	0	0.128	0.006
332	3	2	32	2	BreadG1	Avalon	S+	0.402	0.202	0.024	0.064	0.052	0.07	0.088	1.728	10.37	47.508	0.26	0.848	0.074	3.28	0.002	0.036	0	0.172	0.01
332	3	2	32	3	BreadG1	Avalon	S+	0.316	0.204	0.024	0.036	0.042	0.094	0.048	1.292	9.156	33.396	0.2	0.682	0.052	2.286	0	0.008	0	0.112	0.01
333	3	2	33	1	BreadG2	Cadenza	S+	0.424	0.146	0.016	0.036	0.052	0.046	0.012	1.094	7.034	38.642	0.19	0.932	0.074	0.12	0.002	0.012	0.002	0.212	0.038
333	3	2	33	2	BreadG2	Cadenza	S+	0.428	0.184	0.026	0.032	0.05	0.056	0.096	1.134	6.968	34.684	0.008	1.028	0.002	0.406	0.002	0.022	0.012	0.222	0.03
333	3	2	33	3	BreadG2	Cadenza	S+	0.442	0.024	0.008	0.05	0.058	0.084	0.08	1.266	7.68	39.056	0.224	1.068	0.092	0.158	0.002	0.02	0.002	0.234	0.018
334	3	2	34	1	HardG4	Santiago	S+	0.34	0.08	0.022	0.064	0.054	0.14	0.792	2.29	2.982	20.066	0.02	0.046	0.006	7.212	0.03	1.374	0.002	0.022	0.138
334	3	2	34	2	HardG4	Santiago	S+	0.286	0.06	0.044	0.092	0.064	0.094	2.886	1.862	3.026	21.58	0.012	0.652	0.076	7.22	0.006	1.504	0.002	0.072	0.06
334	3	2	34	3	HardG4	Santiago	S+	0.006	0.034	0.03	0.086	0.034	0.098	0.682	0.61	0.978	8.706	0.006	0.008	0.002	7.21	0.006	1.418	0	0.034	0.074
335	3	2	35	1	BreadG2	Evoke	S+	0.01	0.036	0.066	0.096	0.03	0.114	0.452	0.656	1.338	11.27	0.004	0.7	0.044	7.202	0.012	1.472	0.004	0.118	0.152
335	3	2	35	2	BreadG2	Evoke	S+	0.362	0.074	0.032	0.104	0.042	0.098	0.526	0.696	1.478	15.228	0.006	0.9	0.004	7.184	0.022	1.376	0.002	0.178	0.102
335	3	2	35	3	BreadG2	Evoke	S+	0.266	0.078	0.044	0.096	0.04	0.054	0.784	0.584	1.094	10.12	0.006	0.606	0.002	7.226	0.006	1.566	0.002	0.11	0.11
336	3	2	36	1	BiscuitG3	Invicta	S+
336	3	2	36	2	BiscuitG3	Invicta	S+
336	3	2	36	3	BiscuitG3	Invicta	S+
337	3	2	37	1	Other	AxC202	S+	0.006	0.02	0.03	0.096	0.01	0.076	2.102	0.804	1.62	9.564	0.01	0.34	0.002	7.206	0.004	1.362	0.002	0.042	0.172
337	3	2	37	2	Other	AxC202	S+	0.238	0.044	0.022	0.132	0.02	0.096	0.75	1.442	2.86	16.946	0.008	0.036	0.004	7.218	0.01	1.364	0.004	0.048	0.166
337	3	2	37	3	Other	AxC202	S+	0.28	0.066	0.062	0.06	0.032	0.102	1.222	1.512	2.684	16.88	0.004	0.06	0.004	7.21	0.006	1.33	0.004	0.062	0.14
338	3	2	38	1	SoftG4	Denman	S+	0.228	0.016	0.012	0.062	0.072	0.096	0.012	1.522	3.824	20.98	0.008	0.46	0.14	0.066	0.004	0.032	0.002	0.114	0.038
338	3	2	38	2	SoftG4	Denman	S+	0.242	0.022	0.022	0.072	0.056	0.082	0.012	1.286	4.12	25.86	0.006	0.054	0.004	0.056	0.002	0.04	0.002	0.124	0.068
338	3	2	38	3	SoftG4	Denman	S+	0.284	0.018	0.04	0.058	0.082	0.1	0.024	2.058	5.348	38.652	0.246	0.578	0.01	0.54	0.002	0.014	0.002	0.154	0.026
339	3	2	39	1	SoftG4	Lancaster	S+	0.374	0.246	0.028	0.084	0.082	0.066	0.014	2.782	5.244	24.198	0.006	0.394	0.15	0.04	0.002	0.014	0.002	0.042	0.092
339	3	2	39	2	SoftG4	Lancaster	S+	0.62	0.198	0.368	0.106	0.156	0.138	0.25	4.494	7.802	32.794	0.19	0.768	0.328	1.938	0.002	0.022	0	0.07	0.014
339	3	2	39	3	SoftG4	Lancaster	S+	0.496	0.028	0.018	0.082	0.136	0.124	0.018	3.72	6.338	27.166	0.008	0.444	0.276	0.062	0.002	0.014	0.002	0.05	0.066
340	3	2	40	1	BreadG2	Cordiale	S+
340	3	2	40	2	BreadG2	Cordiale	S+
340	3	2	40	3	BreadG2	Cordiale	S+
341	3	2	41	1	BiscuitG3	Zulu	S+	0.14	0.024	0.016	0.036	0.024	0.046	0.014	0.538	1.968	10.498	0.006	0.008	0.002	0.026	0	0.016	0	0.06	0.052
341	3	2	41	2	BiscuitG3	Zulu	S+	0.006	0.016	0.012	0.024	0.042	0.026	0.008	0.792	3.688	20.126	0.006	0.38	0.066	0.042	0.002	0.02	0	0.096	0.09
341	3	2	41	3	BiscuitG3	Zulu	S+	0.312	0.02	0.014	0.056	0.064	0.08	0.01	1.33	3.844	20.754	0.006	0.45	0.008	0.07	0.002	0.09	0.002	0.12	0.078
342	3	2	42	1	SoftG4	Alchemy	S+
342	3	2	42	2	SoftG4	Alchemy	S+
342	3	2	42	3	SoftG4	Alchemy	S+
343	3	2	43	1	BiscuitG3	Monterey	S+	0.202	0.014	0.028	0.01	0.028	0.018	0.014	0.646	2.422	13.034	0.004	0.244	0.054	0.012	0.004	0.022	0	0.098	0.038
343	3	2	43	2	BiscuitG3	Monterey	S+	0.006	0.022	0.038	0.024	0.032	0.012	0.02	0.568	2.466	12.026	0.008	0.028	0.062	0.048	0	0.086	0	0.11	0.106
343	3	2	43	3	BiscuitG3	Monterey	S+	0.102	0.022	0.018	0.018	0.01	0.01	0.016	0.238	0.062	5.652	0.004	0.024	0.002	0.036	0.002	0.058	0	0.002	0.04
344	3	2	44	1	BiscuitG3	Delphi	S+	0.186	0.024	0.012	0.04	0.032	0.05	0.02	0.736	2.92	17.522	0.12	0.496	0.006	0.09	0.002	0.014	0.002	0.11	0.044
344	3	2	44	2	BiscuitG3	Delphi	S+	0.178	0.018	0.012	0.008	0.034	0.06	0.014	0.644	3.116	17.874	0.114	0.396	0.004	0.118	0	0.024	0	0.106	0.038
344	3	2	44	3	BiscuitG3	Delphi	S+	0.18	0.01	0.016	0.032	0.028	0.012	0.012	0.642	3.084	16.736	0.006	0.332	0.05	0.07	0.002	0.032	0.002	0.108	0.122
345	3	2	45	1	Other	AxC102	S+	0.28	0.018	0.02	0.006	0.036	0.116	0.012	1.308	5.866	27.292	0.164	0.03	0.002	1.36	0.002	0.022	0	0.044	0.016
345	3	2	45	2	Other	AxC102	S+	0.286	0.022	0.01	0.032	0.046	0.028	0.01	1.218	5.36	25.328	0.16	0.592	0.048	0.05	0.002	0.04	0.002	0.044	0.02
345	3	2	45	3	Other	AxC102	S+	0.354	0.214	0.014	0.03	0.03	0.07	0.01	1.578	6.112	29.066	0.158	0.784	0.004	0.392	0.002	0.022	0	0.044	0.05
346	3	2	46	1	SoftG4	Cougar	S+	0.204	0.024	0.018	0.024	0.028	0.046	0.008	1.646	3.67	21.99	0.146	0.592	0.06	0.24	0.002	0.028	0.002	0.086	0.08
346	3	2	46	2	SoftG4	Cougar	S+	0.27	0.124	0.012	0.036	0.048	0.078	0.008	2.218	4.542	23.07	0.16	0.77	0.096	0.13	0.002	0.026	0	0.078	0.016
346	3	2	46	3	SoftG4	Cougar	S+	0.358	0.026	0.018	0.032	0.062	0.072	0.01	2.752	5.7	35.426	0.234	0.886	0.11	0.104	0	0.014	0.002	0.16	0.024
347	3	2	47	1	SoftG4	Revelation	S+	0.162	0.012	0.008	0.026	0.028	0.034	0.014	0.848	2.772	15.08	0.006	0.01	0.054	0.01	0	0.026	0	0.052	0.064
347	3	2	47	2	SoftG4	Revelation	S+	0.32	0.042	0.014	0.036	0.046	0.06	0.014	1.894	6.656	41.806	0.272	1.016	0.092	0.032	0	0.012	0	0.162	0.076
347	3	2	47	3	SoftG4	Revelation	S+	0.294	0.02	0.01	0.03	0.064	0.072	0.02	1.91	5.484	33.408	0.23	0.596	0.006	0.032	0.002	0.012	0.002	0.114	0.018
348	3	2	48	1	SoftG4	Twister	S+
348	3	2	48	2	SoftG4	Twister	S+
348	3	2	48	3	SoftG4	Twister	S+
349	3	2	49	1	Other	AxC100	S+
349	3	2	49	2	Other	AxC100	S+
349	3	2	49	3	Other	AxC100	S+
350	3	2	50	1	SoftG4	Dali	S+	0.39	0.176	0.012	0.03	0.046	0.024	0.018	1.466	3.852	18.79	0.006	0.466	0.006	0.048	0.002	0.054	0.002	0.184	0.042
350	3	2	50	2	SoftG4	Dali	S+	0.386	0.018	0.018	0.01	0.04	0.072	0.014	1.324	3.532	21.704	0.006	0.638	0.082	0.03	0.002	0.018	0	0.162	0.072
350	3	2	50	3	SoftG4	Dali	S+	0.39	0.042	0.028	0.064	0.046	0.012	0.024	1.676	3.902	24.164	0.162	0.634	0.106	0.042	0.006	0.016	0	0.226	0.034
351	3	2	51	1	SoftG4	Viscount	S+
351	3	2	51	2	SoftG4	Viscount	S+
351	3	2	51	3	SoftG4	Viscount	S+
352	3	2	52	1	BreadG2	Cubanita	S+	0.14	0.012	0.022	0.02	0.02	0.022	0.006	0.404	2.102	13.906	0.082	0.012	0.026	0.098	0.004	0.018	0	0.124	0.048
352	3	2	52	2	BreadG2	Cubanita	S+	0.178	0.028	0.018	0.02	0.024	0.024	0.008	0.522	2.638	17.05	0.118	0.438	0.042	0.154	0.002	0.04	0	0.148	0.028
352	3	2	52	3	BreadG2	Cubanita	S+	0.216	0.028	0.062	0.024	0.03	0.04	0.02	0.668	3.402	24.182	0.158	0.616	0.002	0.132	0.002	0.016	0.002	0.204	0.066
353	3	2	53	1	BiscuitG3	Icon	S+	0.312	0.058	0.058	0.146	0.066	0.044	0.98	1.396	2.992	20.878	0.006	0.724	0.004	7.252	0.008	1.392	0.002	0.078	0.018
353	3	2	53	2	BiscuitG3	Icon	S+	0.296	0.022	0.06	0.02	0.064	0.11	2.148	1.428	3.058	21.206	0.006	0.846	0.064	7.208	0.002	1.35	0.002	0.088	0.126
353	3	2	53	3	BiscuitG3	Icon	S+	0.278	0.034	0.036	0.086	0.046	0.126	0.606	1.124	2.37	17.696	0.006	0.682	0.072	7.208	0.01	1.346	0.004	0.068	0.084
354	3	2	54	1	BreadG2	Chilton	S+
354	3	2	54	2	BreadG2	Chilton	S+
354	3	2	54	3	BreadG2	Chilton	S+
355	3	2	55	1	HardG4	Icebreaker	S+	0.71	0.234	0.018	0.078	0.15	0.192	0.024	4.5	7.298	41.56	0.23	1.484	0.228	0.182	0.002	0.024	0.002	0.136	0.032
355	3	2	55	2	HardG4	Icebreaker	S+	0.482	0.172	0.014	0.054	0.076	0.092	0.028	2.604	5.634	27.364	0.142	1.114	0.118	0.084	0	0.02	0.022	0.118	0.022
355	3	2	55	3	HardG4	Icebreaker	S+	0.442	0.152	0.036	0.04	0.07	0.07	0.008	2.252	4.566	24.508	0.118	0.972	0.1	0.13	0.002	0.016	0.002	0.002	0.028
356	3	2	56	1	BreadG2	Einstein	S+
356	3	2	56	2	BreadG2	Einstein	S+
356	3	2	56	3	BreadG2	Einstein	S+
357	3	2	57	1	SoftG4	Panacea	S+	0.474	0.292	0.014	0.114	0.086	0.164	0.124	1.98	5.566	36.554	0.21	0.822	0.154	2.156	0.002	0.026	0	0.28	0.014
357	3	2	57	2	SoftG4	Panacea	S+	0.33	0.2	0.018	0.058	0.04	0.066	0.006	1.286	4.364	24.646	0.144	0.46	0.07	2.108	0	0.018	0	0.158	0.004
357	3	2	57	3	SoftG4	Panacea	S+	0.316	0.17	0.008	0.006	0.048	0.096	0.004	1.2	4.332	24.61	0.136	0.492	0.076	2.07	0.002	0.016	0	0.174	0.004
358	3	2	58	1	Other	SR3	S+	0.458	0.066	0.054	0.022	0.046	0.166	1.52	1.462	5.67	27.52	0.01	0.848	0.002	8.256	0.016	1.39	0.008	0.044	0.084
358	3	2	58	2	Other	SR3	S+	0.332	0.08	0.032	0.018	0.034	0.16	1.388	0.926	3.518	18.294	0.012	0.598	0.004	7.242	0.01	1.364	0.004	0.04	0.072
358	3	2	58	3	Other	SR3	S+	0.51	0.038	0.044	0.098	0.044	0.094	1.22	1.794	7.556	32.678	0.01	1.124	0.004	7.29	0.008	1.312	0.004	0.046	0.104
359	3	2	59	1	SoftG4	Horatio	S+
359	3	2	59	2	SoftG4	Horatio	S+
359	3	2	59	3	SoftG4	Horatio	S+
360	3	2	60	1	BreadG1	Skyfall	S+	0.906	0.274	0.458	0.108	0.18	0.146	0.042	3.346	6.102	16.362	0.02	1.064	0.316	0.342	0.002	0.02	0.002	0.308	0.028
360	3	2	60	2	BreadG1	Skyfall	S+	0.96	0.294	0.034	0.112	0.184	0.206	0.016	3.528	6.876	20.492	0.022	1.068	0.348	0.242	0	0.02	0.064	0.376	0.022
360	3	2	60	3	BreadG1	Skyfall	S+	1.152	0.308	0.02	0.132	0.246	0.218	0.028	4.68	6.286	12.688	0.002	1.208	0.474	3.226	0.002	0.028	0.07	0.316	0.06

## Sheet: 2012-2013 ANOVA
Amino Acid (short name)		Ala	Gly		Val	Leu	Ile	Thr		Ser	Pro		Asn		Asp	Met	Glu	Phe	Gln		Lys		His		Tyr		Trp	Cys		Amino Acid (short name)	Ala	Gly		Val	Leu	Ile	Thr		Ser	Pro		Asn		Asp	Met	Glu	Phe	Gln
(long name)		Alanine	Glycine		Valine	Leucine	Isoleucine	Threonine		Serine	Proline		Asparagine		Aspartic acid	Methionine	Glutamic acid	Phenylalanine	Glutamine		Lysine		Histidine		Tyrosine		Tryptophan	Cysteine		(long name)	Alanine	Glycin		Valine	Leucine	Isoleucine	Threonine		Serine	Proline		Asparagine		Aspartic acid	Methionine	Glutamic acid	Phenylalanine	Glutamine
p-values (Bold: significant, p < 0.05, F-test; bold and underlined: ANOVA term to interpret)
Treatment		0.039783	0.0614072		0.255174	0.408786	0.165905	0.0849484		0.0827196	0.0392693		0.00717188		0.0218994	0.0630139	0.0677051	0.16216	0.017611		0.0324414		0.360551		0.0290289		0.00979703	0.43076
Type		0.446489	0.708357		0.406874	0.100539	0.0315753	0.0483467		0.472026	<0.001		0.301364		0.205281	0.546003	0.0958471	<0.001	0.827791		0.701886		0.347103		0.283063		<0.001	0.930517
Type.Variety		0.00414607	<0.001		0.0147281	0.000672791	<0.001	<0.001		0.0566901	<0.001		0.00162097		0.0409694	0.00186391	<0.001	<0.001	0.101012		0.00799551		0.0236618		<0.001		<0.001	0.0696164
Type.Treatment		0.44763	0.0250677		0.179273	0.466229	0.246949	0.030913		0.270889	0.00776727		0.000809258		0.468082	0.659625	0.239131	0.281	0.0475667		0.00322554		0.0201223		0.000586636		0.796616	0.00523434
Type.Variety.Treatment		0.227709	0.166949		0.248093	0.100662	0.0726946	0.0479145		0.386972	0.0432368		0.0021753		0.34235	0.638282	0.390706	0.366707	0.573767		0.681818		0.120266		0.0291568		0.440981	0.395877
Means (on natural log scale) to interpret																														Back-transformed means
Grand Mean										-2.384																													0.0911811
SE										0.088
Treatment Means
S+		-1.083													3												-2.441
S-		-0.145													3.842												-4.425
SED		0.1918													0.1267												0.1977
df		2													2												2
Type.Variety or Type.Variety.Treatment Means								S+	S-		S+	S-	S+	S-											S+	S-											S+	S-		S+	S-	S+	S-
BreadG1	Avalon	-0.712892	-2.30604		-2.18917	-1.15237	-2.09959	-1.668	-1.205		-0.082	1.226	1.852	2.41	3.57655	-1.73142	-0.34382	-3.94738			-5.41737		-3.16686		-6.297	-5.291	-4.42402				0.489224	0.098655		0.11101	0.314886	0.121507	0.187624	0.298692		0.920272	3.40657	6.37155	11.133	35.7488	0.176033	0.708057	0.0183051
	Crusoe	-1.34626	-2.00165		-2.11733	-1.95791	-2.71873	-2.585	-0.877		-1.293	1.134	0.8	2.456	2.42302	-2.97278	-1.02968	-3.53847			-4.80168		-2.29929		-5.792	-5.354	-3.82135				0.259213	0.134113		0.119353	0.140153	0.0649583	0.0743961	0.415029		0.273446	3.10706	2.22454	11.6571	11.2789	0.050161	0.35612	0.0280578
	Gallant	-0.490136	-1.65953		-1.86344	-1.59479	-2.67843	-1.435	-0.899		0.016	1.481	1.169	2.814	3.12902	-2.65704	-0.36258	-3.61817			-4.06464		-1.24378		-4.678	-5.754	-3.68189				0.611543	0.189229		0.154138	0.20195	0.0676706	0.237115	0.405976		1.01513	4.39634	3.21777	16.6755	22.8505	0.0691556	0.694879	0.0258317
	Skyfall	-0.164805	-1.08717		-2.09897	-1.50854	-1.43136	-1.407	-0.087		0.861	2.248	1.428	3.33	3.33974	-2.48298	0.84714	-1.63805			-5.37971		-2.82137		-4.362	-4.371	-2.48552				0.847059	0.336171		0.121583	0.220234	0.237984	0.243877	0.915677		2.36453	9.46778	4.16935	27.9373	28.2108	0.0824944	2.33196	0.193358
	Solstice	-0.991317	-1.45716		-2.61659	-2.53993	-2.85436	-2.268	-1.125		-1.723	1.485	1.241	2.995	3.44832	-2.30863	-0.318277	-3.44974			-5.28331		-2.51345		-5.181	-5.389	-3.57504				0.370087	0.231898		0.0720516	0.0778716	0.0565926	0.102519	0.323652		0.17753	4.41397	3.45807	19.9844	31.4467	0.0983978	0.726401	0.0307539
	Spark	-1.06963	-1.96874		-3.5856	-2.6645	-3.20336	-2.622	-1.95		-2.014	0.749	1.259	2.484	3.12393	-2.68761	-1.24567	-4.01088			-5.50294		-3.17929		-6.395	-6.373	-4.31398				0.342136	0.138632		0.02672	0.0686339	0.0396257	0.0716574	0.141274		0.132454	2.11388	3.5209	11.9881	22.7346	0.0670431	0.286748	0.0171175
BreadG2	Cadenza	-0.209756	-1.41395		-1.41953	-0.956704	-1.73408	-1.924	0.332		-0.104	2.215	1.722	3.161	3.53518	-1.70102	0.370559	-2.72869			-4.54488		-2.18758		-5.26	-4.603	-2.83785				0.809782	0.242181		0.240829	0.383157	0.175563	0.145022	1.39275		0.900225	9.16041	5.59471	23.5932	34.3001	0.181497	1.44754	0.064305
	Chilton	-0.762245	-2.50481		-1.80166	-1.60935	-2.47708	-1.978	-0.248		-1.547	1.332	0.576	3.22	3.07993	-3.83016	-1.77823	-4.31593			-4.89637		-1.70043		-6.103	-5.194	-4.14025				0.465618	0.0806908		0.164025	0.199017	0.0829878	0.137346	0.77936		0.211886	3.78761	1.77791	25.0271	21.7559	0.0207061	0.167937	0.0123542
	Cordiale	-0.1338	-1.23165		-0.719979	-0.594026	-1.16493	-0.838	-0.437		0.834	1.676	1.037	3.03	3.80937	-2.15951	0.74465	-2.52675			-5.3609		-3.05149		-5.762	-5.058	-3.36535				0.873765	0.290812		0.485763	0.5511	0.310945	0.431575	0.644971		2.30151	5.34314	2.81974	20.6962	45.1211	0.114381	2.1047	0.0789187
	Cubanita	-1.72527	-2.37245		-2.74462	-2.01315	-2.81803	-2.78	-1.004		-2.12	0.953	-0.344	2.386	2.55955	-3.25783	-1.51563	-4.31818			-5.46335		-3.3081		-6.578	-5.825	-2.95163				0.177126	0.0922521		0.0632726	0.132567	0.0587233	0.0610385	0.365411		0.119032	2.59248	0.707929	10.8689	12.929	0.037472	0.21867	0.0123241
	Einstein	-0.732019	-1.68612		-3.60834	-3.37501	-3.18983	-1.995	-2.617		-0.644	0.265	1.633	2.215	3.26659	-2.50781	-2.04992	-3.62918			-5.4864		-3.09157		-5.562	-6.508	-3.43033				0.479937	0.184236		0.0260969	0.0332177	0.0401789	0.135014	0.0720216		0.524187	1.30243	5.11821	9.16041	26.2206	0.0804466	0.127745	0.025538
	Cashel	-1.21115	-2.23296		-2.49098	-1.9398	-2.05836	-3.26	-0.15		-0.451	1.942	1.216	2.972	3.02714	-2.85278	-0.633317	-2.32082			-5.57142		-2.98899		-6.541	-3.952	-3.35361				0.296853	0.10621		0.0818285	0.142733	0.126663	0.0373884	0.859708		0.635991	6.97168	3.37267	19.5299	20.6371	0.0566835	0.529828	0.0971927
	Podium	-0.124493	-0.740081		-1.73833	-2.11402	-2.63031	-0.813	-0.868		0.676	1.063	2.424	2.42	3.90821	-2.66351	-0.55095	-3.58361			-4.29728		-1.12556		-4.398	-4.754	-1.67241				0.881945	0.476075		0.174813	0.119752	0.0710562	0.442525	0.41879		1.965	2.89404	11.2899	11.2449	49.8087	0.0687028	0.575402	0.0267753
	Sterling	-0.311327	-1.78999		-1.17734	-1.0586	-1.50658	-1.285	0.103		-0.045	1.513	1.217	2.758	3.81296	-2.20047	-0.443146	-3.17171			-5.01932		-2.39936		-5.792	-4.247	-2.87642				0.731474	0.165962		0.307098	0.345942	0.220666	0.275651	1.10749		0.954997	4.53933	3.37604	15.7673	45.2833	0.109751	0.641013	0.0409317
	Bonham	0.0301785	-1.14258		-2.019	-2.36166	-2.54488	-2.164	0.236		0.154	2.951	1.118	3.852	3.57129	-2.53658	0.0454163	-2.98219			-4.44757		-1.76515		-5.311	-2.85	-2.11237				1.02964	0.317995		0.131788	0.093264	0.0774824	0.113865	1.26517		1.16549	19.1241	3.05773	47.0861	35.5615	0.0781364	1.04546	0.049682
	Evoke	-1.0602	-2.00266		-3.18554	-2.41493	-2.78018	-3.146	-0.415		-0.312	1.657	0.617	3.461	3.27614	-3.00733	-0.148674	-3.23027			-5.10201		-1.7667		-6.126	-5.479	-3.41177				0.345387	0.133975		0.040356	0.0883735	0.0610273	0.0420239	0.65934		0.730982	5.24256	1.85236	31.8478	26.4723	0.0484236	0.86085	0.0385468
	Rialto	-1.33697	-3.0401		-3.66744	-3.01669	-3.63334	-2.932	-2.466		-0.24	0.169	1.042	2.008	2.46342	-4.62538	-2.46397	-4.56592			-5.67693		-2.77278		-6.363	-6.053	-4.47135				0.261641	0.04683		0.0245418	0.0479629	0.0254277	0.0522904	0.0839239		0.785628	1.18312	2.83388	7.44741	11.744	0.00879997	0.0840964	0.00940027
BiscuitG3	Cocoon	-0.0200945	-1.11914		-1.79669	-1.51227	-2.19037	-1.166	-0.433		0.175	1.63	1.271	3.17	3.61321	-2.49424	0.410693	-2.94423			-4.65331		-2.14409		-5.357	-5.244	-3.15421				0.979106	0.32556		0.164847	0.21941	0.110875	0.310611	0.64756		1.19025	5.10287	3.56342	23.8065	37.0837	0.0815589	1.50686	0.0516426
	Delphi	-0.457699	-1.16161		-2.42169	-2.14352	-2.13278	-2.112	-0.021		-0.099	2.317	1.193	3.706	4.01257	-1.89899	0.103938	-2.59128			-5.17294		-2.07632		-5.476	-4.013	-2.10558				0.631738	0.311982		0.0877713	0.116242	0.117507	0.119996	0.978219		0.904743	10.1442	3.29596	40.6897	55.288	0.14872	1.10853	0.0739243
	Invicta	-0.622684	-1.20693		-1.40585	-1.56775	-2.11012	-2.188	0.248		-1.312	1.747	1.712	3.084	3.49907	-2.92231	-0.687737	-3.29023			-4.56911		-2.08457		-5.37	-4.504	-3.22453				0.535502	0.298113		0.244158	0.207514	0.120223	0.111141	1.28046		0.268281	5.73636	5.53903	21.8446	33.0836	0.052809	0.501713	0.0362452
	Diego	-0.838816	-1.80642		-1.60735	-1.91211	-2.28654	-1.636	-0.548		-2.052	0.61	1.25	3.313	4.10037	-2.31052	-1.17285	-3.55377			-5.01141		-2.27159		-5.556	-4.865	-2.8984				0.431222	0.163241		0.199418	0.146768	0.100617	0.193758	0.577105		0.127478	1.83943	3.48934	27.4664	60.3615	0.0982099	0.308485	0.0276165
	Croft	-2.02841	-2.91877		-3.3173	-3.07362	-3.69608	-3.451	-1.409		-1.337	-0.329	0.393	2.938	2.51693	-3.90083	-2.02587	-4.902			-5.6245		-2.87854		-6.295	-6.338	-5.40605				0.130544	0.053		0.0352507	0.0452532	0.0238207	0.0307139	0.243388		0.261632	0.718643	1.48042	18.8771	12.3895	0.0192252	0.130879	0.00643168
	Monterey	-0.719023	-2.15733		-1.38035	-1.1407	-1.63964	-2.721	0.03		-0.104	1.551	0.75	2.86	3.41972	-2.44473	-0.169599	-3.21745			-4.99472		-2.65788		-6.485	-5.347	-3.45734				0.486228	0.114634		0.25049	0.318595	0.193049	0.0648089	1.02945		0.900225	4.71518	2.116	17.4605	30.5598	0.0857495	0.843003	0.0390571
	Icon	-0.563329	-1.71068		-2.46254	-2.38603	-2.10674	-2.335	-0.926		-0.013	1.626	1.297	3.137	3.47534	-2.27849	-0.0493005	-2.63006			-5.31143		-2.77909		-5.338	-5.639	-2.92097				0.568311	0.179742		0.084218	0.0909945	0.120634	0.0958105	0.395135		0.986084	5.0825	3.65731	23.0337	32.3077	0.101438	0.950895	0.0710739
	Torch	-0.544371	-1.59799		-2.10871	-2.29937	-2.3575	-2.244	-0.63		0.083	1.07	1.07	3.19	3.40102	-2.46579	0.121634	-2.86991			-5.0117		-2.19703		-5.197	-5.294	-2.56077				0.579207	0.201302		0.120395	0.0993219	0.093657	0.105034	0.531592		1.08554	2.91438	2.91438	24.2874	29.9937	0.0839414	1.12834	0.0557042
	Weaver	-0.210143	-1.25971		-1.39531	0.296299	-0.85745	-0.871	-0.355		0.474	0.988	1.133	2.102	3.65253	-1.89249	0.724916	-3.2467			-5.12655		-2.74186		-6.101	-4.327	-3.3083				0.809468	0.282737		0.246755	1.34387	0.423242	0.417533	0.700173		1.60541	2.68486	3.10396	8.18152	38.5711	0.149696	2.06356	0.0379024
	Zulu	-1.04059	-1.71259		-2.58218	-2.17002	-2.13293	-2.066	-0.498		-0.369	1.894	1.07	3.439	3.44414	-2.99486	-0.731609	-3.49707			-4.83643		-2.79192		-5.968	-5.013	-3.64268				0.352246	0.179398		0.0746093	0.113175	0.11749	0.125692	0.606745		0.690425	6.6449	2.91438	31.1548	31.3152	0.0490435	0.480134	0.029286
SoftG4	Alchemy	-1.03028	-1.84254		-1.9673	-1.20243	-2.23085	-1.806	-0.417		-0.903	1.44	0.424	3.157	3.40981	-2.17228	-0.657509	-2.9868			-4.55803		-1.51557		-5.665	-4.582	-2.67783				0.355907	0.157414		0.138834	0.299463	0.106437	0.16331	0.658021		0.404352	4.2197	1.52706	23.499	30.2586	0.112918	0.517141	0.0494489
	Cougar	-0.237804	-1.62523		-2.92923	-2.28791	-2.10136	-2.338	0.001		1.111	2.154	1.352	3.566	3.79941	-2.22615	-0.10012	-2.41056			-5.18185		-2.0933		-5.717	-3.247	-2.81827				0.787357	0.195866		0.0524382	0.100479	0.12129	0.0955205	1		3.03639	8.61827	3.86415	35.3738	44.6736	0.106944	0.903729	0.088765
	Denman	-1.11314	-1.78913		-2.23716	-1.87432	-2.50362	-2.35	-0.295		-0.758	1.498	1.474	2.816	3.4501	-2.30975	-0.433738	-3.15664			-5.00326		-2.13364		-5.997	-4.764	-3.03515				0.327527	0.166106		0.105761	0.152459	0.080788	0.0943692	0.743532		0.467603	4.47173	4.36567	16.7089	31.5026	0.0982863	0.647082	0.0415685
	Horatio	-0.70932	-1.72849		-2.23403	-1.62505	-2.02931	-2.338	-0.258		-0.077	1.596	-0.267	2.991	2.83153	-3.21587	-1.35078	-2.69938			-4.80164		-1.89613		-5.484	-4.975	-2.87521				0.490979	0.176552		0.106096	0.195902	0.130426	0.0955205	0.771595		0.92489	4.93226	0.764673	19.9046	16.9704	0.0391205	0.258037	0.0662472
	Rowan	-0.310208	-1.70766		-1.7364	-1.18135	-1.84309	-1.39	-0.427		0.793	1.684	0.905	3.26	3.29977	-3.16515	-1.25902	-1.87566			-4.71235		-1.87782		-5.59	-4.25	-3.38831				0.732294	0.18029		0.175153	0.305864	0.157328	0.248075	0.651464		2.20902	5.38606	2.47093	26.0485	27.1054	0.0412076	0.282933	0.152254
	W196	-0.285415	-1.56918		-2.60771	-2.11339	-2.20827	-2.218	-1.028		0.64	1.863	1.317	3.211	3.72058	-2.37074	-0.323817	-3.57883			-5.10008		-3.07101		-6.005	-5.143	-1.98709				0.750703	0.207215		0.072703	0.119827	0.108891	0.107827	0.356722		1.89548	6.44204	3.73121	24.8029	41.2872	0.0924118	0.722383	0.0269082
	Leeds	-0.215975	-1.54865		-2.97239	-2.16453	-2.00053	-2.009	-0.519		0.96	1.965	1.79	2.953	3.644	-1.81116	0.0739186	-2.00458			-5.56641		-3.06655		-5.802	-4.658	-3.69758				0.804755	0.211535		0.0501809	0.113804	0.134263	0.133123	0.594115		2.6107	7.13391	5.98845	19.1624	38.2435	0.162464	1.07572	0.133717
	Lancaster	-1.00074	-1.35882		-2.18144	-1.64826	-2.14476	-1.922	-0.227		0.797	1.569	1.734	2.997	3.44619	-2.89588	-1.48957	-3.03977			-4.6875		-1.79701		-5.874	-4.233	-3.32845				0.366609	0.255963		0.111878	0.191384	0.116096	0.145314	0.795921		2.21787	4.80084	5.66226	20.0244	31.3797	0.0542504	0.224469	0.0468459
	Twister	-0.160318	-2.04494		-1.37496	-0.90037	-0.801236	-0.848	0.072		1.526	2.493	0.629	3.39	3.65678	-2.22715	0.177071	-1.08713			-4.95148		-2.25484		-5.82	-3.128	-3.40538				0.850873	0.128388		0.251851	0.405419	0.447774	0.427271	1.07366		4.59874	12.0965	1.87473	29.665	38.7356	0.106835	1.19272	0.336181
	Myriad	-0.586691	-1.39469		-1.35454	-0.661369	-1.47089	-0.856	-0.098		1.124	1.597	0.67	3.205	3.70614	-2.03205	0.2472	-2.15059			-5.19806		-2.35083		-6.101	-4.503	-3.89767				0.555165	0.246911		0.257065	0.515144	0.22872	0.423858	0.905649		3.07614	4.9372	1.95324	24.6545	40.6953	0.130067	1.27944	0.115415
	Panacea	-0.644245	-1.01307		-1.625	-1.25953	-2.02226	-1.283	-0.751		0.735	1.203	1.193	2.674	3.28798	-2.75647	-0.760219	-2.54501			-4.83197		-1.89638		-6.168	-5.307	-3.4297				0.524059	0.362101		0.195913	0.282786	0.131356	0.276204	0.470894		2.08448	3.32909	3.29596	14.4968	26.7877	0.0625154	0.466564	0.0774722
	Revelation	-0.469251	-1.68925		-2.62237	-1.96747	-2.20732	-1.927	-0.536		0.722	1.813	1.539	3.264	3.75249	-2.29913	-0.314258	-2.78977			-5.15728		-2.66063		-5.804	-5.364	-3.11069				0.62447	0.183658		0.0716305	0.13881	0.108995	0.144584	0.584084		2.05755	6.12781	4.65893	26.1529	42.6263	0.0993459	0.729331	0.0604356
	Viscount	-0.66376	-1.59581		-2.75896	-2.22512	-2.46884	-2.666	-0.646		1.026	1.359	1.716	3.118	3.1886	-2.88314	-0.676187	-2.85361			-4.64903		-1.99199		-5.567	-4.965	-3.03509				0.513912	0.201744		0.0623575	0.107055	0.0836834	0.0685298	0.523138		2.78888	3.8913	5.56123	22.6001	24.2535	0.054959	0.507552	0.0566357
HardG4	Dickens	-0.612136	-1.86461		-1.65238	-1.23922	-1.65572	-1.159	-0.926		0.347	0.911	1.293	2.249	3.14951	-3.56825	-0.647236	-3.10856			-4.79557		-2.31682		-5.496	-5.049	-3.70813				0.541192	0.153956		0.190594	0.288611	0.189954	0.3128	0.395135		1.41382	2.48581	3.6427	9.47725	23.3237	0.0272052	0.522491	0.0436651
	Duxford	0.0278609	-1.28581		-1.98918	-1.71286	-1.91766	-1.099	-0.626		0.74	1.367	2.389	3.117	3.85615	-1.89421	0.0672865	-3.37391			-5.10816		-2.65435		-5.386	-5.141	-3.97295				1.02725	0.275427		0.135808	0.17935	0.14595	0.332204	0.533726		2.09494	3.92256	10.9016	22.5775	47.2819	0.149437	1.0686	0.0332555
	Evolution	0.00393079	-1.30252		-1.03955	-0.378368	-1.24059	-0.817	0.13		1.242	2.019	1.17	3.176	3.6645	-1.10963	0.340159	-2.00857			-4.29594		-2.23274		-5.762	-2.994	-3.17048				1.00294	0.270846		0.352615	0.683979	0.288214	0.440755	1.13783		3.46153	7.52979	3.22099	23.9498	39.0356	0.32868	1.40417	0.133181
	Gator	-0.724038	-1.80445		-1.64319	-1.65403	-2.38447	-1.348	-0.312		-0.273	1.339	0.898	3.026	3.36031	-3.36404	-1.14235	-3.69699			-4.43996		-0.812185		-5.244	-5.132	-3.89355				0.483791	0.163564		0.192362	0.190277	0.0911377	0.258759	0.730982		0.760093	3.81423	2.45369	20.6136	28.797	0.0335954	0.318067	0.0237981
	Kielder	-0.515692	-2.03942		-2.49051	-2.48593	-2.56246	-2.891	-1.044		0.044	0.979	1.419	2.445	3.4702	-2.5824	-0.595059	-2.84166			-5.295		-3.00097		-6.175	-4.477	-3.99229				0.596087	0.129105		0.0818677	0.0822484	0.076115	0.0545207	0.351044		1.04398	2.66079	4.13199	11.5295	32.1422	0.0745922	0.55053	0.0573289
	Santiago	-0.697942	-1.42116		-2.61808	-1.83404	-2.4761	-2.168	-0.232		0.323	1.906	1.362	3.255	3.33937	-2.73984	-0.494654	-2.82987			-4.83067		-1.5659		-6.419	-4.722	-2.94747				0.496608	0.240433		0.0719431	0.158766	0.0830701	0.113406	0.791946		1.38027	6.72513	3.90299	25.9186	28.2004	0.0635807	0.608782	0.0580206
	Solace	-0.198868	-1.58175		-1.74484	-1.43212	-1.49686	-2.373	0.734		-0.149	1.843	1.37	3.719	3.81831	-1.90948	-0.114795	-2.94082			-4.6096		-2.29021		-6.231	-3.578	-2.64839				0.818658	0.204616		0.173673	0.237803	0.222832	0.0922007	2.0824		0.860569	6.31446	3.93435	41.2222	45.526	0.147158	0.890549	0.0518226
	Goldengun	-0.758166	-2.53196		-2.10069	-1.73727	-1.75403	-1.768	-0.826		0.83	2.304	0.828	2.906	3.36535	-3.17321	-1.35222	-3.05361			-5.29243		-2.75616		-5.223	-5.213	-3.02908				0.467525	0.0785027		0.121371	0.175001	0.172076	0.169674	0.436797		2.29232	10.0132	2.28774	18.2825	28.9427	0.040869	0.257666	0.0461885
	Icebreaker	-0.0799766	-1.10651		-2.69269	-2.24665	-2.07308	-2.153	-0.216		0.241	2.498	1.517	3.443	3.95301	-1.78588	-0.384721	-2.2636			-5.1188		-2.86892		-5.526	-3.866	-2.4199				0.922138	0.329712		0.0666983	0.104753	0.124798	0.115135	0.804735		1.27152	12.1572	4.55753	31.2797	52.0911	0.16665	0.67964	0.102976
	Relay	-1.71108	-2.73796		-2.5206	-2.14636	-3.22921	-3.003	-1.017		-0.926	0.454	0.728	2.453	3.03589	-3.54523	-2.13574	-4.95935			-5.53647		-2.67814		-6.47	-5.748	-5.19643				0.17967	0.063702		0.0794112	0.115909	0.0385887	0.0486379	0.360678		0.395135	1.5736	2.06993	11.6222	20.8186	0.0278619	0.117157	0.00601749
Other	AxC100	-0.667769	-1.38864		-4.48543	-3.71602	-2.95488	-2.717	-2.026		1.317	2.45	2.031	3.167	2.94467	-4.13862	0.838554	-3.48134			-6.28023		-4.36685		-6.467	-6.135	-7.24587				0.511851	0.248414		0.010272	0.0233306	0.051085	0.0650727	0.130862		3.73121	11.5873	7.6207	23.7352	19.0034	0.0149449	2.31202	0.0297663
	AxC101	-0.433657	-1.30592		-2.28988	-2.09787	-2.43585	-1.594	-1.123		-0.195	1.966	1.778	3.347	3.5458	-1.82021	0.139024	-2.5924			-4.67028		-2.26407		-4.994	-5.236	-3.96718				0.647134	0.269924		0.100278	0.121718	0.0865236	0.202112	0.324302		0.821835	7.14105	5.91701	28.4164	34.6665	0.160992	1.14815	0.07384
	AxC102	-0.496237	-1.63109		-2.85678	-2.4997	-2.60864	-2.048	-0.896		0.748	1.006	2.168	2.432	3.67378	-1.4188	-0.179265	-2.69926			-5.19101		-3.13979		-6.664	-5.639	-3.71553				0.607817	0.194716		0.0564536	0.0811097	0.0726347	0.127993	0.407199		2.11177	2.73364	8.73978	11.3806	39.3994	0.241005	0.834885	0.0662555
	AxC103	-0.0123512	-1.13441		-1.03212	-1.2902	-1.43972	-0.858	-0.163		0.69	1.944	2.079	2.847	4.06017	-2.08741	1.12565	-2.61033			-4.67905		-2.33634		-5.035	-4.838	-3.34403				0.986725	0.320611		0.355252	0.274217	0.235994	0.423009	0.848591		1.99272	6.98564	7.99547	17.235	57.9833	0.123008	3.08122	0.0725104
	AxC104	-0.402571	-0.863462		-2.33909	-2.11152	-2.64463	-1.903	-0.852		-0.797	1.75	1.134	3.33	3.22572	-1.99099	0.00935828	-2.51062			-4.75885		-2.24178		-4.487	-4.647	-3.46804				0.667599	0.4207		0.0954152	0.120053	0.070032	0.148121	0.425561		0.449679	5.7536	3.10706	27.9373	25.1706	0.135561	1.0084	0.0802182
	AxC201	-0.230709	-1.37392		-2.23524	-1.84194	-1.9858	-1.496	-0.974		1.286	1.268	2.11	2.519	3.7408	-1.63982	0.504149	-3.04422			-5.04812		-2.8757		-5.506	-4.671	-4.34156				0.79297	0.252113		0.105966	0.15751	0.136271	0.223024	0.37657		3.61728	3.55274	8.24724	12.4152	42.1305	0.193015	1.65458	0.0466333
	AxC202	-0.974593	-2.06637		-2.98541	-2.54638	-3.09826	-2.337	-1.499		0.015	1.56	1.483	2.95	3.03672	-3.09776	-1.36738	-4.27198			-4.81382		-2.12063		-5.476	-5.715	-4.67656				0.376346	0.125645		0.0495189	0.0773646	0.0441276	0.0956171	0.222353		1.01411	4.75782	4.40514	19.105	20.8358	0.0441501	0.253774	0.0129541
	AxC205	-0.48837	-2.47356		-1.9946	-1.69332	-2.12631	-0.768	-1.813		0.455	1.067	1.56	2.809	3.53003	-2.4797	-0.989294	-3.20476			-5.34474		-2.86964		-5.843	-4.996	-3.34792				0.612626	0.0832844		0.135069	0.182909	0.118277	0.46294	0.162164		1.57517	2.90565	4.75782	16.5923	34.1241	0.0827679	0.370839	0.0395687
	SR3	-0.609357	-2.43408		-2.52058	-2.18864	-2.42427	-2.312	-1.042		-0.467	0.476	1.176	2.334	3.41694	-3.03558	-0.514164	-3.92916			-5.26733		-2.17685		-5.785	-5.438	-3.29142				0.5427	0.0866787		0.0794133	0.111069	0.0875429	0.0980629	0.351748		0.62588	1.60862	3.24038	10.3181	30.475	0.0470467	0.597	0.0186601
Type.Variety SEDs/LSDs
SED (to SR3, 12 reps)		0.429974	0.427371		0.716062	0.624781	0.500211								0.387483	0.63597	0.674976	0.588417			0.396604		0.6102				0.582908
df		172	172		172	172	172								172	172	172	172			172		172				172
LSD (5%)		0.848704	0.843567		1.4134	1.23323	0.987342								0.764833	1.25531	1.3323	1.16145			0.782838		1.3907				1.15057
SED (between other varieties)		0.496491	0.493486		0.826838	0.721436	0.577594								0.447426	0.734355	0.779395	0.679446			0.457959		0.7046				0.673084
df		172	172		172	172	172								172	172	172	172			172		172				172
LSD (5%)		0.979999	0.974068		1.63206	1.42401	1.14008								0.883154	1.44951	1.53841	1.34112			0.903944		1.2044				1.32857
Type.Variety.Treatment SEDs/LSDs
SED (Comparing varieties to SR3)								0.5988			0.5742		0.4347												0.5847
df								172			172		172												172
LSD (5%)								1.182			1.1335		0.8581												1.1541
SED (Comparing other varieties)								0.6915			0.6631		0.502												0.6751
df								172			172		172												172
LSD (5%)								1.3649			1.3088		0.9908												1.3326
SED (S+ vs S- for SR3)								0.6282			0.5514		0.3778												0.4894
df								11			20		66												122
LSD (5%)								1.377			0.9255		0.7543												0.9688
SED (S+ vs S- for other varieties)								0.796			0.7238		0.5184												0.6837
df								27			52		125												161
LSD (5%)								1.6322			1.4524		1.026												1.3326
Type.Treatment Means			S+	S-															S+	S-	S+	S-	S+	S-				S+	S-			S+	S-															S+	S-
BreadG1 (n = 54)			-2.152	-1.342														BreadG1 (n = 54)	0.3	1.763	-5.198	-4.952	-2.391	-2.684				-2.714	-2.921			0.115251	0.260323															1.34886	5.8289
BreadG2 (n = 99)			-2.441	-1.224														BreadG2 (n = 99)	-0.338	1.715	-5.296	-4.861	-2.373	-2.383				-2.644	-2.836			0.0860737	0.293052															0.712195	5.55568
BiscuitG3 (n = 90)			-2.494	-0.836														BiscuitG3 (n = 90)	-0.479	2.115	-5.327	-4.736	-2.422	-2.503				-2.603	-2.781			0.081579	0.432441															0.618402	8.28859
SoftG4 (n = 117)			-2.381	-0.836														SoftG4 (n = 117)	-0.272	1.993	-5.54	-4.367	-2.625	-1.776				-3.328	-2.311			0.0914581	0.432441															0.760854	7.33651
HardG4 (n = 90)			-2.503	-1.033														HardG4 (n = 90)	-0.563	1.961	-5.307	-4.558	-2.645	-1.991				-2.864	-2.509			0.0808391	0.354938															0.568498	7.10543
Other (n = 90)			-2.107	-1.314														Other (n = 90)	0.114	1.427	-5.195	-5.069	-2.464	-2.85				-2.768	-2.967			0.120602	0.267743															1.11975	4.16518
Max SED (comparing types)			0.2849														Max SED (comparing types)		0.4387		0.2644		0.4068					0.3741
df			172														df		172		172		172					172
LSD (5%)			0.5624														LSD (5%)		0.866		0.5219		0.8029					0.7384
Max SED (S+ vs S-)			0.4312														Max SED (S+ vs S-)		0.5019		0.2377		0.4164					0.3911
df			5														df		19		56		70					51
LSD (5%)			1.084														LSD (5%)		1.0489		0.5496		0.8304					0.785
[truncated: 6 more columns]

## Sheet: Combining Years (REML)
p-values from approximate F-tests of fixed model terms from linear mixed model analysis (REML) of the stacked data from 2012 and 2013, including the effect of type.
Model term	Alanine	Glycine	Valine	Leucine	Isoleucine	Threonine	Serine	Proline	Asparagine	Aspartic acid	Methionine	Glutamine	Glutamic acid	Phenylalanine	Histidine	Tyrosine	Tryptophan	Cysteine
Year	<0.001	<0.001	0.14	0.121	<0.001	<0.001	0.012	<0.001	<0.001	<0.001	0.039	<0.001	0.002	<0.001	0.019	<0.001	<0.001	<0.001
Type	0.373	0.173	0.744	0.254	0.054	0.097	0.241	<0.001	0.133	0.066	0.437	0.9	0.459	<0.001	0.43	0.044	0.072	0.881
Treatment	<0.001	<0.001	0.042	0.123	0.007	<0.001	<0.001	<0.001	<0.001	<0.001	<0.001	<0.001	<0.001	0.001	0.215	<0.001	<0.001	0.274
Year.Type	0.748	0.94	0.83	0.958	0.63	0.624	0.509	0.346	0.489	0.42	0.76	0.741	0.711	0.867	0.969	0.785	0.334	0.822
Type.Variety	0.012	<0.001	0.267	0.168	0.004	<0.001	0.163	<0.001	0.003	0.064	0.19	0.063	0.001	<0.001	0.074	<0.001	<0.001	0.674
Year.Treatment*	<0.001	<0.001	0.189	0.367	0.096	0.002	0.008	<0.001	<0.001	<0.001	0.002	<0.001	<0.001	0.007	0.263	<0.001	<0.001	0.381
Type.Treatment	0.346	0.067	0.324	0.395	0.17	0.03	0.353	0.006	0.002	0.537	0.809	0.058	0.267	0.283	0.006	0.001	0.872	0.002
Year.Type.Variety	0.749	0.159	0.29	0.223	0.266	0.045	0.308	0.073	0.855	0.198	0.013	0.793	0.167	0.632	0.373	0.289	0.533	0.544
Year.Type.Treatment	0.685	0.264	0.534	0.652	0.89	0.292	0.369	0.3	0.325	0.657	0.85	0.259	0.6	0.439	0.379	0.077	0.606	0.793
Type.Variety.Treatment	0.579	0.584	0.395	0.28	0.609	0.124	0.571	0.248	0.015	0.784	0.921	0.918	0.874	0.793	0.315	0.218	0.8	0.672
Year.Type.Variety.Treatment	0.834	0.725	0.804	0.915	0.189	0.773	0.962	0.215	0.708	0.848	0.578	0.685	0.746	0.861	0.969	0.706	0.876	0.962
Significant (p < 0.05, F-test) terms are in bold, those to be reported and interpreted are in bold and underlined. These latter terms supersede terms only in bold.
There was a significant Variety nested in type by Treatment interaction only for Asn (p = 0.015, F-test). For 2013 data on its own we also had Thr, Pro and Tyr with this effect significant, though not strongly.
Clearly, combining the years provided focus on the amino acid for which the variety by treament effect is most important.
Asparagine means for Variety nested in type by Treatment interaction (p = 0.015, F-test); note it is sensible only to predict means for the 11 relevant varieties seen in both years here.
	Treatment			Back-transformed values
Variety	S+	S-			S+	S-
G1: Gallant	0.885	1.931			2.42198	6.8954
Solstice	0.96	2.023			2.6107	7.55997
Spark	0.99	1.601			2.69023	4.95699
Avalon	1.307	1.695			3.69407	5.44565
G2: Rialto	0.827	1.336			2.28545	3.8028
Cadenza	1.261	2.042			3.52795	7.70501
G3: Torch	0.856	1.869			2.35273	6.48081
Delphi	0.864	2.037			2.37163	7.66657
Diego	0.938	2.011			2.55387	7.46978
Invicta	1.178	1.966			3.24687	7.14105
Hard G4: Santiago	0.992	1.903			2.69562	6.70498
LSD (5%, S+ vs. S-)		0.722
LSD (5%, S+ or S-)		0.742
Asparagine means for Year by Treatment interaction (p < 0.001, F-test).
Treatment				Back-transformed values
Year	S+	S-			S+	S-
2012	0.673	0.779			1.95911	2.17829
2013	1.256	2.959			3.51035	19.2777
LSD (5%)	0.241
No significant (p < 0.05, LSD) effect of S in 2012, but massive reduction (p < 0.05, LSD) in Asn in 2013 from addition of S.

## Sheet: Yearly differences
Varietal Asn means (log scale)								Means (log-scale) for varieties in both years						Differences Log-scale					Means Raw-scale					Differences Raw-scale
2012			2013					2012			2013			Yearly difference 2013-2012					2012		2013			Yearly difference 2013-2012
Asn	S+	S-	Asn	S+	S-		Type	Asn	S+	S-	S+	S-			S+	S-		Asn	S+	S-	S+	S-		S+	S-
Avalon	0.7624	1.003	Alchemy	0.424	3.157		G1	Spark	0.7181	0.718	1.259	2.484		G1: Spark	0.5409	1.766		Spark	2.04553	2.04533	3.5169	11.9841	G1: Spark	1.47136	9.9388
Badger	0.8837	1.1139	Avalon	1.852	2.41		G1	Solstice	0.679	1.0523	1.241	2.995		Solstice	0.562	1.9427		Solstice	1.9669	2.85923	3.45407	19.9804	Solstice	1.48717	17.1211
Buster	0.7464	0.975	AxC100	2.031	3.74		G1	Gallant	0.6004	1.0536	1.169	2.814		Gallant	0.5686	1.7604		Gallant	1.81785	2.86296	3.21377	16.6715	Gallant	1.39592	13.8085
Cadenza	0.8	0.9239	AxC101	1.778	3.347		G1	Avalon	0.7624	1.003	1.852	2.41		Avalon	1.0896	1.407		Avalon	2.13841	2.72145	6.36755	11.129	Avalon	4.22914	8.40751
Charger	0.8128	1.0138	AxC102	2.168	2.432		G2	Rialto	0.6121	0.6645	1.042	2.008		G2: Rialto	0.4299	1.3435		Rialto	1.8393	1.93852	2.82988	7.44341	G2: Rialto	0.990581	5.50489
Claire	0.5363	0.7358	AxC103	2.079	2.847		G2	Cadenza	0.8	0.9239	1.722	3.161		Cadenza	0.922	2.2371		Cadenza	2.22054	2.5141	5.59071	23.5892	Cadenza	3.37017	21.0751
Delphi	0.5351	0.4261	AxC104	1.134	3.33		G3	Torch	0.6326	0.5481	1.07	3.19		G3: Torch	0.4374	2.6419		Torch	1.8775	1.72496	2.91038	24.2834	G3: Torch	1.03288	22.5585
Diego	0.6263	0.7097	AxC201	2.11	2.519		G3	Diego	0.6263	0.7097	1.25	3.313		Diego	0.6237	2.6033		Diego	1.86568	2.02838	3.48534	27.4624	Diego	1.61967	25.434
Gallant	0.6004	1.0536	AxC202	1.483	2.95		G3	Delphi	0.5351	0.4261	1.193	3.706		Delphi	0.6579	3.2799		Delphi	1.70262	1.52627	3.29196	40.6857	Delphi	1.58934	39.1594
Hereward	0.6758	0.7283	AxC205	1.56	2.809		G3	Invicta	0.6334	0.8473	1.712	3.084		Invicta	1.0786	2.2367		Invicta	1.87901	2.32834	5.53503	21.8406	Invicta	3.65603	19.5123
Invicta	0.6334	0.8473	Cadenza	1.722	3.161		Hard G4	Santiago	0.6214	0.5507	1.362	3.255		Hard G4: Santiago	0.7406	2.7043		Santiago	1.85653	1.72947	3.89899	25.9146	Hard G4: Santiago	2.04246	24.1851
Malacca	0.6737	1.0407	Chilton	0.576	3.22
Oakley	0.6422	0.6165	Cocoon	1.271	3.17
Rialto	0.6121	0.6645	Cordiale	1.037	3.03
Robigus	0.4183	0.5826	Cougar	1.352	3.566
Santiago	0.6214	0.5507	Crusoe	0.8	2.456
Savannah	0.5647	0.6777	Cubanita	-0.344	2.386
Scout	0.9873	0.7982	Delphi	1.193	3.706
Shamrock	0.6382	0.4615	Denman	1.474	2.816
Shango	0.5966	0.5581	Dickens	1.293	2.249
Solstice	0.679	1.0523	Duxford	2.389	3.117
Spark	0.7181	0.718	Einstein	1.633	2.215
Torch	0.6326	0.5481	Evolution	1.17	3.176
Tuxedo	0.6448	0.8734	Gallant	1.169	2.814
Warrior	0.8326	0.7932	Horatio	-0.267	2.991
			Invicta	1.712	3.084
			Diego	1.25	3.313
			Cashel	1.216	2.972
			Croft	0.393	2.938
			Gator	0.898	3.026
			Kielder	1.419	2.445
			Podium	2.424	2.42
			Rowan	0.905	3.26
			Santiago	1.362	3.255
			Sterling	1.217	2.758
			Dali	1.317	3.211
			Bonham	1.118	3.852
			Evoke	0.617	3.461
			Leeds	1.79	2.953
			Lancaster	1.734	2.997
			Twister	0.629	3.39
			Monterey	0.75	2.86
			Myriad	0.67	3.205
			Panacea	1.193	2.674
			Icon	1.297	3.137
			Solace	1.37	3.719
			Goldengun	0.828	2.906
			Icebreaker	1.517	3.443
			Relay	0.728	2.453
			Revelation	1.539	3.264
			Rialto	1.042	2.008
			Skyfall	1.428	3.33
			SR3	1.176	2.334
			Solstice	1.241	2.995
			Spark	1.259	2.484
			Torch	1.07	3.19
			Viscount	1.716	3.118
			Weaver	1.133	2.102
			Zulu	1.07	3.439
